# Supplementary material for: Diethyl 2-oxo-3-(2-oxo-2,3-dihydro-1H-indol-3-yl­idene)butane­dioate
Source: Acta Crystallogr Sect E Struct Rep Online. 2009 Dec 4;66(Pt 1):o37. doi: 10.1107/S160053680905140X (PMC2980112; doi:10.1107/S160053680905140X)
Supplement: Supplementary file 1 [file e-66-00o37-sup1.cif]

##############################################################################
###                                                                        ###
###        Electronic paper (Acta Crystallographica Section E)             ###
###                                                                        ###
##############################################################################
#                                                                            #
# This CIF contains the data in a paper accepted for publication in Acta     #
# Crystallographica Section E. It conforms to the requirements of Notes      #
# for Authors for Section E, and has been peer reviewed under the auspices   #
# of the IUCr Commission on Journals.                                        #
#                                                                            #
# Full details of the Crystallographic Information File format               #
# are given in the paper "The Crystallographic Information File (CIF):       #
# a New Standard Archive File for Crystallography" by S. R. Hall, F. H.      #
# Allen and I. D. Brown [Acta Cryst. (1991), A47, 655-685].                  #
#                                                                            #
# The current version of the core CIF dictionary is obtainable from          #
# ftp://ftp.iucr.org/pub/cif_core.dic. The current version number is 2.4.    #
#                                                                            #
# Software is freely available for graphical display of the structure(s) in  #
# this CIF.  For information consult the CIF home page http://www.iucr.org/  #
# cif/home.html                                                              #
#                                                                            #
# This file may be used for bona fide research purposes within the           #
# scientific community so long as proper attribution is given to the journal # 
# article from which it was obtained.                                        #
#                                                                            #
##############################################################################
                                             
data_global
_audit_creation_method     SHELXL-97
_journal_date_recd_electronic     2009-11-07
_journal_date_accepted     2009-11-28
_journal_name_full     'Acta Crystallographica, Section E'
_journal_year     2010
_journal_volume     66
_journal_issue      1
_journal_page_first     o37
_journal_page_last     o37
_journal_paper_category     QO
_journal_coeditor_code     LX2125
_publ_contact_author_name     ' A. SubbiahPandi '
_publ_contact_author_address
;   Department of Physics
    Presidency College (Autonomous)
    Chennai - 600 005
    India
;
_publ_contact_author_email     'a_spandian@yahoo.com'
_publ_contact_author_fax     ?
_publ_contact_author_phone     '044 091 24471061'
_publ_section_title
;
Diethyl 2-oxo-3-(2-oxo-2,3-dihydro-1<i>H</i>-indol-3-ylidene)butanedioate
;
loop_
    _publ_author_name
    _publ_author_address
    'I. K. LeninTamikovan'
;
 Senior Scientific Assistant
 Tamilnadu Science and Technology Centre
 Chennai 600 025
 India
;
    ' A. SubbiahPandi'
;     Department of Physics
      Presidency College (Autonomous)
      Chennai 600 005
      India
;
    'M. Damodiran'
;
 Organic Chemistry Division
 Central Leather Research Institute
 Chennai 600 020
 India
;
    'K. Karthikeyan'
;
 Organic Chemistry Division
 Central Leather Research Institute
 Chennai 600 020
 India
;
    'P. T. Perumal'
;
 Organic Chemistry Division
 Central Leather Research Institute
 Chennai 600 020
 India
;
data_I
_audit_creation_method     SHELXL-97
_chemical_name_systematic
;
Diethyl 2-oxo-3-(2-oxo-2,3-dihydro-1<i>H</i>-indol-3-ylidene)butanedioate
;
_chemical_formula_moiety     'C16 H15 N O6'
_chemical_formula_sum     'C16 H15 N O6'
_chemical_formula_iupac     'C16 H15 N O6'
_chemical_formula_weight     317.29
_chemical_melting_point     ?
_symmetry_cell_setting     triclinic
_symmetry_space_group_name_H-M     'P -1'
_symmetry_space_group_name_Hall     '-P 1'
loop_
    _symmetry_equiv_pos_as_xyz
    'x, y, z'
    '-x, -y, -z'
_cell_length_a     8.8277(2)
_cell_length_b     13.5365(4)
_cell_length_c     13.6300(3)
_cell_angle_alpha     96.516(3)
_cell_angle_beta     102.218(2)
_cell_angle_gamma     100.6680(10)
_cell_volume     1544.44(7)
_cell_formula_units_Z     4
_cell_measurement_reflns_used     8406
_cell_measurement_theta_min     1.5
_cell_measurement_theta_max     29.6
_cell_measurement_temperature     293(2)
_exptl_crystal_description     'Block'
_exptl_crystal_colour     'colourless'
_exptl_crystal_size_max     0.24
_exptl_crystal_size_mid     0.22
_exptl_crystal_size_min     0.16
_exptl_crystal_density_diffrn     1.365
_exptl_crystal_density_meas     ?
_exptl_crystal_density_method     'not measured'
_exptl_crystal_F_000     664
_exptl_absorpt_coefficient_mu     0.106
_exptl_absorpt_correction_type     'multi-scan'
_exptl_absorpt_process_details     '(SADABS; Sheldrick, 2001)'
_exptl_absorpt_correction_T_min     0.975
_exptl_absorpt_correction_T_max     0.983
_exptl_special_details
;
;
_diffrn_ambient_temperature     293(2)
_diffrn_radiation_type     MoK\a
_diffrn_radiation_wavelength     0.71073
_diffrn_radiation_source     'fine-focus sealed tube'
_diffrn_radiation_monochromator     graphite
_diffrn_measurement_device_type     'Bruker APEXII CCD'
_diffrn_measurement_method     '\w scans'
_diffrn_detector_area_resol_mean     10.0
_diffrn_reflns_number     37712
_diffrn_reflns_av_R_equivalents     0.0277
_diffrn_reflns_av_sigmaI/netI     0.0297
_diffrn_reflns_theta_min     1.55
_diffrn_reflns_theta_max     29.63
_diffrn_reflns_theta_full     25.00
_diffrn_measured_fraction_theta_max     0.965
_diffrn_measured_fraction_theta_full     0.998
_diffrn_reflns_limit_h_min     -12
_diffrn_reflns_limit_h_max     12
_diffrn_reflns_limit_k_min     -18
_diffrn_reflns_limit_k_max     18
_diffrn_reflns_limit_l_min     -18
_diffrn_reflns_limit_l_max     18
_diffrn_standards_number     .
_diffrn_standards_interval_count     .
_diffrn_standards_interval_time     .
_diffrn_standards_decay_%     .
_refine_special_details
;
Refinement of <i>F</i>^2^ against ALL reflections. The weighted <i>R</i>-factor
<i>wR</i> and goodness of fit <i>S</i> are based on <i>F</i>^2^, conventional
<i>R</i>-factors <i>R</i> are based on <i>F</i>, with <i>F</i> set to zero for
negative <i>F</i>^2^. The threshold expression of <i>F</i>^2^ >
\s(<i>F</i>^2^) is used only for calculating <i>R</i>-factors(gt) <i>etc</i>.
and is not relevant to the choice of reflections for refinement.
<i>R</i>-factors based on <i>F</i>^2^ are statistically about twice as large
as those based on <i>F</i>, and <i>R</i>- factors based on ALL data will be
even larger.
;
_reflns_number_total     8406
_reflns_number_gt     5743
_reflns_threshold_expression     I>2\s(I)
_refine_ls_structure_factor_coef     Fsqd
_refine_ls_matrix_type     full
_refine_ls_R_factor_all     0.0861
_refine_ls_R_factor_gt     0.0561
_refine_ls_wR_factor_gt     0.1610
_refine_ls_wR_factor_ref     0.1904
_refine_ls_goodness_of_fit_ref     1.021
_refine_ls_restrained_S_all     1.021
_refine_ls_number_reflns     8406
_refine_ls_number_parameters     420
_refine_ls_number_restraints     0
_refine_ls_hydrogen_treatment     constr
_refine_ls_weighting_scheme     calc
_refine_ls_weighting_details
         'calc w=1/[\s^2^(Fo^2^)+(0.1072P)^2^+0.3361P] where P=(Fo^2^+2Fc^2^)/3'
_atom_sites_solution_hydrogens     difmap
_atom_sites_solution_primary     direct
_atom_sites_solution_secondary     difmap
_refine_ls_shift/su_max     0.001
_refine_ls_shift/su_max_lt     0.001
_refine_ls_shift/su_mean     <0.001
_refine_diff_density_max     0.600
_refine_diff_density_min     -0.351
_refine_ls_extinction_method     SHELXL
_refine_ls_extinction_coef     0.010(2)
_refine_ls_extinction_expression
                                  'Fc^*^=kFc[1+0.001xFc^2^\l^3^/sin(2\q)]^-1/4^'
loop_
    _atom_type_symbol
    _atom_type_description
    _atom_type_scat_dispersion_real
    _atom_type_scat_dispersion_imag
    _atom_type_scat_source
    'C' 'C' 0.0033 0.0016
                         'International Tables Vol C Tables 4.2.6.8 and 6.1.1.4'
    'H' 'H' 0.0000 0.0000
                         'International Tables Vol C Tables 4.2.6.8 and 6.1.1.4'
    'N' 'N' 0.0061 0.0033
                         'International Tables Vol C Tables 4.2.6.8 and 6.1.1.4'
    'O' 'O' 0.0106 0.0060
                         'International Tables Vol C Tables 4.2.6.8 and 6.1.1.4'
_computing_data_collection     'APEX2 (Bruker, 2004)'
_computing_cell_refinement     'APEX2 and SAINT (Bruker, 2004)'
_computing_data_reduction     'SAINT and XPREP (Bruker, 2004)'
_computing_structure_solution     'SHELXS97 (Sheldrick, 2008)'
_computing_structure_refinement     'SHELXL97 (Sheldrick, 2008)'
_computing_molecular_graphics
                              'Ortep-3 (Farrugia (1997) and PLATON (Spek, 2009)'
_computing_publication_material
                           'SHELXL97 (Sheldrick, 2008) and  PLATON (Spek, 2009)'
loop_
    _atom_site_type_symbol
    _atom_site_label
    _atom_site_fract_x
    _atom_site_fract_y
    _atom_site_fract_z
    _atom_site_U_iso_or_equiv
    _atom_site_adp_type
    _atom_site_calc_flag
    _atom_site_refinement_flags
    _atom_site_occupancy
    _atom_site_disorder_assembly
    _atom_site_disorder_group
    C C1 -0.0557(2) 0.14385(14) 0.77827(13) 0.0384(4) Uani d . 1 . .
    C C2 0.01462(19) 0.15226(13) 0.68732(12) 0.0340(4) Uani d . 1 . .
    C C3 0.0893(2) 0.06556(13) 0.67808(12) 0.0354(4) Uani d . 1 . .
    C C4 0.1693(2) 0.02801(16) 0.61002(15) 0.0459(4) Uani d . 1 . .
    H H4 0.1842 0.0607 0.5553 0.055 Uiso calc R 1 . .
    C C5 0.2264(3) -0.05904(17) 0.62498(18) 0.0553(5) Uani d . 1 . .
    H H5 0.2800 -0.0851 0.5797 0.066 Uiso calc R 1 . .
    C C6 0.2050(3) -0.10727(17) 0.7058(2) 0.0584(6) Uani d . 1 . .
    H H6 0.2464 -0.1649 0.7149 0.070 Uiso calc R 1 . .
    C C7 0.1242(3) -0.07275(16) 0.77380(18) 0.0521(5) Uani d . 1 . .
    H H7 0.1083 -0.1066 0.8277 0.063 Uiso calc R 1 . .
    C C8 0.0676(2) 0.01387(14) 0.75889(14) 0.0393(4) Uani d . 1 . .
    C C9 -0.0045(2) 0.23086(14) 0.63759(12) 0.0358(4) Uani d . 1 . .
    C C10 -0.0871(2) 0.31007(14) 0.67537(13) 0.0375(4) Uani d . 1 . .
    C C11 -0.2680(2) 0.28477(15) 0.64117(15) 0.0449(4) Uani d . 1 . .
    C C12 -0.4998(3) 0.3423(2) 0.6565(3) 0.0824(9) Uani d . 1 . .
    H H12A -0.5422 0.3143 0.5851 0.099 Uiso calc R 1 . .
    H H12B -0.5456 0.2953 0.6965 0.099 Uiso calc R 1 . .
    C C13 -0.5392(4) 0.4401(3) 0.6780(4) 0.1182(14) Uani d . 1 . .
    H H13A -0.4924 0.4688 0.7480 0.177 Uiso calc R 1 . .
    H H13B -0.6524 0.4317 0.6651 0.177 Uiso calc R 1 . .
    H H13C -0.4989 0.4848 0.6352 0.177 Uiso calc R 1 . .
    C C14 0.0563(2) 0.25214(15) 0.54688(13) 0.0406(4) Uani d . 1 . .
    C C15 0.0267(3) 0.3480(2) 0.41055(17) 0.0647(6) Uani d . 1 . .
    H H15A 0.0326 0.2891 0.3651 0.078 Uiso calc R 1 . .
    H H15B 0.1287 0.3955 0.4280 0.078 Uiso calc R 1 . .
    C C16 -0.1013(5) 0.3972(3) 0.3625(3) 0.1078(12) Uani d . 1 . .
    H H16A -0.2008 0.3487 0.3445 0.162 Uiso calc R 1 . .
    H H16B -0.0779 0.4208 0.3024 0.162 Uiso calc R 1 . .
    H H16C -0.1077 0.4539 0.4095 0.162 Uiso calc R 1 . .
    C C17 0.1535(2) 0.36702(14) 0.12817(13) 0.0400(4) Uani d . 1 . .
    C C18 0.2254(2) 0.34775(13) 0.03846(12) 0.0347(4) Uani d . 1 . .
    C C19 0.2462(2) 0.44351(13) -0.00188(12) 0.0367(4) Uani d . 1 . .
    C C20 0.3048(3) 0.47612(15) -0.08198(15) 0.0464(4) Uani d . 1 . .
    H H20 0.3385 0.4314 -0.1254 0.056 Uiso calc R 1 . .
    C C21 0.3125(3) 0.57598(16) -0.09617(16) 0.0538(5) Uani d . 1 . .
    H H21 0.3528 0.5989 -0.1492 0.065 Uiso calc R 1 . .
    C C22 0.2612(3) 0.64208(15) -0.03279(17) 0.0551(5) Uani d . 1 . .
    H H22 0.2664 0.7089 -0.0445 0.066 Uiso calc R 1 . .
    C C23 0.2026(3) 0.61209(15) 0.04728(16) 0.0518(5) Uani d . 1 . .
    H H23 0.1682 0.6572 0.0900 0.062 Uiso calc R 1 . .
    C C24 0.1967(2) 0.51261(14) 0.06180(13) 0.0397(4) Uani d . 1 . .
    C C25 0.2607(2) 0.25640(13) 0.01784(12) 0.0340(4) Uani d . 1 . .
    C C26 0.2336(2) 0.17683(13) 0.08415(12) 0.0354(4) Uani d . 1 . .
    C C27 0.3438(2) 0.19955(14) 0.19117(13) 0.0389(4) Uani d . 1 . .
    C C28 0.3865(3) 0.15228(16) 0.35426(13) 0.0483(5) Uani d . 1 . .
    H H28A 0.3549 0.2050 0.3947 0.058 Uiso calc R 1 . .
    H H28B 0.4988 0.1736 0.3574 0.058 Uiso calc R 1 . .
    C C29 0.3561(3) 0.05597(18) 0.39389(15) 0.0580(6) Uani d . 1 . .
    H H29A 0.2444 0.0343 0.3885 0.087 Uiso calc R 1 . .
    H H29B 0.4123 0.0656 0.4639 0.087 Uiso calc R 1 . .
    H H29C 0.3919 0.0050 0.3552 0.087 Uiso calc R 1 . .
    C C30 0.3304(2) 0.22821(13) -0.06912(12) 0.0350(4) Uani d . 1 . .
    C C31 0.4944(2) 0.12998(16) -0.12933(15) 0.0455(4) Uani d . 1 . .
    H H31A 0.5632 0.1894 -0.1420 0.055 Uiso calc R 1 . .
    H H31B 0.4154 0.1003 -0.1918 0.055 Uiso calc R 1 . .
    C C32 0.5884(3) 0.0553(2) -0.0959(2) 0.0707(7) Uani d . 1 . .
    H H32A 0.6597 0.0830 -0.0310 0.106 Uiso calc R 1 . .
    H H32B 0.6483 0.0402 -0.1447 0.106 Uiso calc R 1 . .
    H H32C 0.5185 -0.0061 -0.0902 0.106 Uiso calc R 1 . .
    N N1 -0.01684(19) 0.06241(12) 0.81703(12) 0.0428(4) Uani d . 1 . .
    H H1 -0.0411 0.0429 0.8707 0.051 Uiso calc R 1 . .
    N N2 0.1433(2) 0.46565(12) 0.13772(12) 0.0455(4) Uani d . 1 . .
    H H2 0.1083 0.4957 0.1846 0.055 Uiso calc R 1 . .
    O O1 -0.13388(18) 0.20008(11) 0.80943(11) 0.0527(4) Uani d . 1 . .
    O O2 -0.01530(17) 0.39110(10) 0.72271(11) 0.0502(3) Uani d . 1 . .
    O O3 -0.34030(19) 0.21042(13) 0.58261(14) 0.0718(5) Uani d . 1 . .
    O O4 -0.32745(17) 0.35627(12) 0.68209(12) 0.0605(4) Uani d . 1 . .
    O O5 0.15638(19) 0.21704(14) 0.51818(12) 0.0631(4) Uani d . 1 . .
    O O6 -0.0174(2) 0.31791(12) 0.50174(11) 0.0555(4) Uani d . 1 . .
    O O7 0.1126(2) 0.30431(12) 0.18008(11) 0.0563(4) Uani d . 1 . .
    O O8 0.14135(17) 0.09712(10) 0.05381(10) 0.0483(3) Uani d . 1 . .
    O O9 0.4607(2) 0.26501(14) 0.21396(12) 0.0705(5) Uani d . 1 . .
    O O10 0.29497(15) 0.13619(10) 0.24918(9) 0.0413(3) Uani d . 1 . .
    O O11 0.41725(16) 0.15912(10) -0.04989(9) 0.0423(3) Uani d . 1 . .
    O O12 0.30961(18) 0.26196(11) -0.14685(9) 0.0496(4) Uani d . 1 . .
loop_
    _atom_site_aniso_label
    _atom_site_aniso_U_11
    _atom_site_aniso_U_22
    _atom_site_aniso_U_33
    _atom_site_aniso_U_12
    _atom_site_aniso_U_13
    _atom_site_aniso_U_23
    C1 0.0429(9) 0.0390(9) 0.0369(8) 0.0105(8) 0.0155(7) 0.0065(7)
    C2 0.0335(8) 0.0380(9) 0.0318(7) 0.0074(7) 0.0114(6) 0.0038(6)
    C3 0.0346(8) 0.0354(9) 0.0361(8) 0.0080(7) 0.0094(7) 0.0032(7)
    C4 0.0456(10) 0.0513(12) 0.0450(10) 0.0155(9) 0.0174(8) 0.0034(8)
    C5 0.0517(11) 0.0540(13) 0.0649(13) 0.0211(10) 0.0220(10) -0.0025(10)
    C6 0.0535(12) 0.0420(11) 0.0850(16) 0.0197(10) 0.0209(11) 0.0082(11)
    C7 0.0523(11) 0.0416(11) 0.0698(13) 0.0154(9) 0.0202(10) 0.0193(10)
    C8 0.0357(8) 0.0377(9) 0.0454(9) 0.0073(7) 0.0118(7) 0.0068(7)
    C9 0.0366(8) 0.0397(9) 0.0324(7) 0.0086(7) 0.0113(6) 0.0048(7)
    C10 0.0432(9) 0.0374(9) 0.0350(8) 0.0104(7) 0.0133(7) 0.0085(7)
    C11 0.0441(10) 0.0450(11) 0.0460(9) 0.0147(8) 0.0095(8) 0.0029(8)
    C12 0.0502(13) 0.093(2) 0.106(2) 0.0313(14) 0.0160(14) 0.0034(17)
    C13 0.078(2) 0.118(3) 0.166(4) 0.054(2) 0.027(2) 0.001(3)
    C14 0.0425(9) 0.0434(10) 0.0378(8) 0.0080(8) 0.0138(7) 0.0091(7)
    C15 0.0844(17) 0.0679(15) 0.0454(11) 0.0082(13) 0.0214(11) 0.0256(10)
    C16 0.163(4) 0.086(2) 0.0790(19) 0.032(2) 0.020(2) 0.0371(17)
    C17 0.0483(10) 0.0405(10) 0.0373(8) 0.0134(8) 0.0189(7) 0.0083(7)
    C18 0.0416(9) 0.0328(9) 0.0319(7) 0.0073(7) 0.0133(7) 0.0070(6)
    C19 0.0415(9) 0.0319(9) 0.0357(8) 0.0057(7) 0.0082(7) 0.0063(7)
    C20 0.0582(11) 0.0401(10) 0.0445(9) 0.0077(9) 0.0197(9) 0.0125(8)
    C21 0.0637(13) 0.0439(11) 0.0523(11) 0.0011(10) 0.0137(10) 0.0193(9)
    C22 0.0655(13) 0.0311(10) 0.0617(12) 0.0019(9) 0.0044(10) 0.0128(9)
    C23 0.0633(12) 0.0327(10) 0.0551(11) 0.0096(9) 0.0089(10) 0.0010(8)
    C24 0.0445(9) 0.0349(9) 0.0372(8) 0.0072(7) 0.0068(7) 0.0029(7)
    C25 0.0392(8) 0.0329(9) 0.0316(7) 0.0062(7) 0.0130(6) 0.0066(6)
    C26 0.0422(9) 0.0335(9) 0.0344(8) 0.0084(7) 0.0168(7) 0.0070(6)
    C27 0.0434(9) 0.0396(10) 0.0368(8) 0.0089(8) 0.0138(7) 0.0112(7)
    C28 0.0538(11) 0.0560(12) 0.0330(8) 0.0094(9) 0.0070(8) 0.0093(8)
    C29 0.0618(13) 0.0688(15) 0.0410(10) 0.0053(11) 0.0067(9) 0.0233(10)
    C30 0.0429(9) 0.0309(8) 0.0323(7) 0.0051(7) 0.0137(7) 0.0050(6)
    C31 0.0510(10) 0.0444(11) 0.0460(10) 0.0102(9) 0.0249(8) 0.0022(8)
    C32 0.0883(18) 0.0684(16) 0.0830(17) 0.0424(14) 0.0524(15) 0.0236(13)
    N1 0.0522(9) 0.0441(9) 0.0410(8) 0.0150(7) 0.0219(7) 0.0155(7)
    N2 0.0618(10) 0.0400(9) 0.0407(8) 0.0167(8) 0.0223(7) 0.0029(6)
    O1 0.0691(9) 0.0518(9) 0.0550(8) 0.0278(7) 0.0369(7) 0.0154(7)
    O2 0.0514(8) 0.0391(8) 0.0563(8) 0.0049(6) 0.0133(6) -0.0015(6)
    O3 0.0503(8) 0.0646(11) 0.0850(12) 0.0119(8) 0.0004(8) -0.0223(9)
    O4 0.0476(8) 0.0597(10) 0.0724(10) 0.0225(7) 0.0114(7) -0.0093(8)
    O5 0.0635(9) 0.0827(12) 0.0651(9) 0.0311(9) 0.0400(8) 0.0308(9)
    O6 0.0756(10) 0.0593(9) 0.0458(7) 0.0270(8) 0.0261(7) 0.0246(7)
    O7 0.0802(10) 0.0532(9) 0.0542(8) 0.0248(8) 0.0408(8) 0.0211(7)
    O8 0.0620(8) 0.0392(7) 0.0399(6) -0.0014(6) 0.0129(6) 0.0089(5)
    O9 0.0624(9) 0.0742(11) 0.0580(9) -0.0204(8) -0.0011(7) 0.0279(8)
    O10 0.0473(7) 0.0430(7) 0.0335(6) 0.0044(6) 0.0100(5) 0.0130(5)
    O11 0.0536(8) 0.0422(7) 0.0402(6) 0.0180(6) 0.0231(6) 0.0094(5)
    O12 0.0725(9) 0.0501(8) 0.0347(6) 0.0214(7) 0.0210(6) 0.0120(6)
_geom_special_details
;
All e.s.d.'s (except the e.s.d. in the dihedral angle between two l.s. planes)
are estimated using the full covariance matrix. The cell e.s.d.'s are taken
into account individually in the estimation of e.s.d.'s in distances, angles
and torsion angles; correlations between e.s.d.'s in cell parameters are only
used when they are defined by crystal symmetry. An approximate (isotropic)
treatment of cell e.s.d.'s is used for estimating e.s.d.'s involving l.s.
planes.
;
loop_
    _geom_bond_atom_site_label_1
    _geom_bond_atom_site_label_2
    _geom_bond_site_symmetry_2
    _geom_bond_distance
    _geom_bond_publ_flag
    C1 O1 . 1.217(2) ?
    C1 N1 . 1.344(2) ?
    C1 C2 . 1.505(2) ?
    C2 C9 . 1.342(2) ?
    C2 C3 . 1.455(2) ?
    C3 C4 . 1.386(3) ?
    C3 C8 . 1.398(3) ?
    C4 C5 . 1.384(3) ?
    C4 H4 . 0.9300 ?
    C5 C6 . 1.372(3) ?
    C5 H5 . 0.9300 ?
    C6 C7 . 1.376(3) ?
    C6 H6 . 0.9300 ?
    C7 C8 . 1.376(3) ?
    C7 H7 . 0.9300 ?
    C8 N1 . 1.389(2) ?
    C9 C14 . 1.485(2) ?
    C9 C10 . 1.506(3) ?
    C10 O2 . 1.196(2) ?
    C10 C11 . 1.526(3) ?
    C11 O3 . 1.192(2) ?
    C11 O4 . 1.309(2) ?
    C12 C13 . 1.443(4) ?
    C12 O4 . 1.458(3) ?
    C12 H12A . 0.9700 ?
    C12 H12B . 0.9700 ?
    C13 H13A . 0.9600 ?
    C13 H13B . 0.9600 ?
    C13 H13C . 0.9600 ?
    C14 O5 . 1.191(2) ?
    C14 O6 . 1.328(2) ?
    C15 O6 . 1.457(2) ?
    C15 C16 . 1.487(4) ?
    C15 H15A . 0.9700 ?
    C15 H15B . 0.9700 ?
    C16 H16A . 0.9600 ?
    C16 H16B . 0.9600 ?
    C16 H16C . 0.9600 ?
    C17 O7 . 1.217(2) ?
    C17 N2 . 1.348(2) ?
    C17 C18 . 1.511(2) ?
    C18 C25 . 1.344(2) ?
    C18 C19 . 1.460(2) ?
    C19 C20 . 1.385(3) ?
    C19 C24 . 1.396(3) ?
    C20 C21 . 1.379(3) ?
    C20 H20 . 0.9300 ?
    C21 C22 . 1.375(3) ?
    C21 H21 . 0.9300 ?
    C22 C23 . 1.373(3) ?
    C22 H22 . 0.9300 ?
    C23 C24 . 1.376(3) ?
    C23 H23 . 0.9300 ?
    C24 N2 . 1.394(2) ?
    C25 C30 . 1.490(2) ?
    C25 C26 . 1.500(2) ?
    C26 O8 . 1.196(2) ?
    C26 C27 . 1.535(2) ?
    C27 O9 . 1.187(2) ?
    C27 O10 . 1.307(2) ?
    C28 O10 . 1.458(2) ?
    C28 C29 . 1.468(3) ?
    C28 H28A . 0.9700 ?
    C28 H28B . 0.9700 ?
    C29 H29A . 0.9600 ?
    C29 H29B . 0.9600 ?
    C29 H29C . 0.9600 ?
    C30 O12 . 1.193(2) ?
    C30 O11 . 1.330(2) ?
    C31 O11 . 1.452(2) ?
    C31 C32 . 1.475(3) ?
    C31 H31A . 0.9700 ?
    C31 H31B . 0.9700 ?
    C32 H32A . 0.9600 ?
    C32 H32B . 0.9600 ?
    C32 H32C . 0.9600 ?
    N1 H1 . 0.8600 ?
    N2 H2 . 0.8600 ?
loop_
    _geom_angle_atom_site_label_1
    _geom_angle_atom_site_label_2
    _geom_angle_atom_site_label_3
    _geom_angle_site_symmetry_1
    _geom_angle_site_symmetry_3
    _geom_angle
    _geom_angle_publ_flag
    O1 C1 N1 . . 127.09(17) ?
    O1 C1 C2 . . 125.97(17) ?
    N1 C1 C2 . . 106.93(15) ?
    C9 C2 C3 . . 136.93(16) ?
    C9 C2 C1 . . 117.74(16) ?
    C3 C2 C1 . . 105.33(14) ?
    C4 C3 C8 . . 119.03(17) ?
    C4 C3 C2 . . 134.46(17) ?
    C8 C3 C2 . . 106.51(15) ?
    C5 C4 C3 . . 118.80(19) ?
    C5 C4 H4 . . 120.6 ?
    C3 C4 H4 . . 120.6 ?
    C6 C5 C4 . . 120.8(2) ?
    C6 C5 H5 . . 119.6 ?
    C4 C5 H5 . . 119.6 ?
    C5 C6 C7 . . 121.8(2) ?
    C5 C6 H6 . . 119.1 ?
    C7 C6 H6 . . 119.1 ?
    C6 C7 C8 . . 117.3(2) ?
    C6 C7 H7 . . 121.3 ?
    C8 C7 H7 . . 121.3 ?
    C7 C8 N1 . . 127.58(18) ?
    C7 C8 C3 . . 122.25(18) ?
    N1 C8 C3 . . 110.17(15) ?
    C2 C9 C14 . . 125.62(17) ?
    C2 C9 C10 . . 120.51(15) ?
    C14 C9 C10 . . 113.80(15) ?
    O2 C10 C9 . . 122.08(16) ?
    O2 C10 C11 . . 121.74(17) ?
    C9 C10 C11 . . 115.94(15) ?
    O3 C11 O4 . . 126.54(19) ?
    O3 C11 C10 . . 122.63(18) ?
    O4 C11 C10 . . 110.80(16) ?
    C13 C12 O4 . . 108.4(3) ?
    C13 C12 H12A . . 110.0 ?
    O4 C12 H12A . . 110.0 ?
    C13 C12 H12B . . 110.0 ?
    O4 C12 H12B . . 110.0 ?
    H12A C12 H12B . . 108.4 ?
    C12 C13 H13A . . 109.5 ?
    C12 C13 H13B . . 109.5 ?
    H13A C13 H13B . . 109.5 ?
    C12 C13 H13C . . 109.5 ?
    H13A C13 H13C . . 109.5 ?
    H13B C13 H13C . . 109.5 ?
    O5 C14 O6 . . 124.35(18) ?
    O5 C14 C9 . . 126.15(18) ?
    O6 C14 C9 . . 109.50(16) ?
    O6 C15 C16 . . 105.1(2) ?
    O6 C15 H15A . . 110.7 ?
    C16 C15 H15A . . 110.7 ?
    O6 C15 H15B . . 110.7 ?
    C16 C15 H15B . . 110.7 ?
    H15A C15 H15B . . 108.8 ?
    C15 C16 H16A . . 109.5 ?
    C15 C16 H16B . . 109.5 ?
    H16A C16 H16B . . 109.5 ?
    C15 C16 H16C . . 109.5 ?
    H16A C16 H16C . . 109.5 ?
    H16B C16 H16C . . 109.5 ?
    O7 C17 N2 . . 127.76(17) ?
    O7 C17 C18 . . 125.78(17) ?
    N2 C17 C18 . . 106.46(15) ?
    C25 C18 C19 . . 136.02(16) ?
    C25 C18 C17 . . 118.30(15) ?
    C19 C18 C17 . . 105.58(15) ?
    C20 C19 C24 . . 119.05(17) ?
    C20 C19 C18 . . 134.57(17) ?
    C24 C19 C18 . . 106.35(15) ?
    C21 C20 C19 . . 118.9(2) ?
    C21 C20 H20 . . 120.6 ?
    C19 C20 H20 . . 120.6 ?
    C22 C21 C20 . . 120.8(2) ?
    C22 C21 H21 . . 119.6 ?
    C20 C21 H21 . . 119.6 ?
    C23 C22 C21 . . 121.74(19) ?
    C23 C22 H22 . . 119.1 ?
    C21 C22 H22 . . 119.1 ?
    C22 C23 C24 . . 117.3(2) ?
    C22 C23 H23 . . 121.4 ?
    C24 C23 H23 . . 121.4 ?
    C23 C24 N2 . . 127.40(18) ?
    C23 C24 C19 . . 122.28(18) ?
    N2 C24 C19 . . 110.32(16) ?
    C18 C25 C30 . . 123.16(15) ?
    C18 C25 C26 . . 120.70(15) ?
    C30 C25 C26 . . 116.13(15) ?
    O8 C26 C25 . . 122.65(15) ?
    O8 C26 C27 . . 121.44(15) ?
    C25 C26 C27 . . 115.65(14) ?
    O9 C27 O10 . . 126.28(17) ?
    O9 C27 C26 . . 122.21(16) ?
    O10 C27 C26 . . 111.46(15) ?
    O10 C28 C29 . . 108.15(16) ?
    O10 C28 H28A . . 110.1 ?
    C29 C28 H28A . . 110.1 ?
    O10 C28 H28B . . 110.1 ?
    C29 C28 H28B . . 110.1 ?
    H28A C28 H28B . . 108.4 ?
    C28 C29 H29A . . 109.5 ?
    C28 C29 H29B . . 109.5 ?
    H29A C29 H29B . . 109.5 ?
    C28 C29 H29C . . 109.5 ?
    H29A C29 H29C . . 109.5 ?
    H29B C29 H29C . . 109.5 ?
    O12 C30 O11 . . 123.95(16) ?
    O12 C30 C25 . . 124.67(17) ?
    O11 C30 C25 . . 111.38(14) ?
    O11 C31 C32 . . 108.50(17) ?
    O11 C31 H31A . . 110.0 ?
    C32 C31 H31A . . 110.0 ?
    O11 C31 H31B . . 110.0 ?
    C32 C31 H31B . . 110.0 ?
    H31A C31 H31B . . 108.4 ?
    C31 C32 H32A . . 109.5 ?
    C31 C32 H32B . . 109.5 ?
    H32A C32 H32B . . 109.5 ?
    C31 C32 H32C . . 109.5 ?
    H32A C32 H32C . . 109.5 ?
    H32B C32 H32C . . 109.5 ?
    C1 N1 C8 . . 111.02(15) ?
    C1 N1 H1 . . 124.5 ?
    C8 N1 H1 . . 124.5 ?
    C17 N2 C24 . . 111.23(15) ?
    C17 N2 H2 . . 124.4 ?
    C24 N2 H2 . . 124.4 ?
    C11 O4 C12 . . 117.01(18) ?
    C14 O6 C15 . . 117.48(17) ?
    C27 O10 C28 . . 116.77(14) ?
    C30 O11 C31 . . 115.03(14) ?
loop_
    _geom_torsion_atom_site_label_1
    _geom_torsion_atom_site_label_2
    _geom_torsion_atom_site_label_3
    _geom_torsion_atom_site_label_4
    _geom_torsion_site_symmetry_1
    _geom_torsion_site_symmetry_2
    _geom_torsion_site_symmetry_3
    _geom_torsion_site_symmetry_4
    _geom_torsion
    _geom_torsion_publ_flag
    O1 C1 C2 C9 . . . . 2.7(3) ?
    N1 C1 C2 C9 . . . . -177.88(15) ?
    O1 C1 C2 C3 . . . . -177.12(18) ?
    N1 C1 C2 C3 . . . . 2.26(19) ?
    C9 C2 C3 C4 . . . . -2.0(4) ?
    C1 C2 C3 C4 . . . . 177.81(19) ?
    C9 C2 C3 C8 . . . . 178.5(2) ?
    C1 C2 C3 C8 . . . . -1.66(18) ?
    C8 C3 C4 C5 . . . . -0.6(3) ?
    C2 C3 C4 C5 . . . . 179.95(19) ?
    C3 C4 C5 C6 . . . . -0.2(3) ?
    C4 C5 C6 C7 . . . . 1.2(3) ?
    C5 C6 C7 C8 . . . . -1.3(3) ?
    C6 C7 C8 N1 . . . . 179.91(19) ?
    C6 C7 C8 C3 . . . . 0.4(3) ?
    C4 C3 C8 C7 . . . . 0.6(3) ?
    C2 C3 C8 C7 . . . . -179.88(17) ?
    C4 C3 C8 N1 . . . . -179.04(16) ?
    C2 C3 C8 N1 . . . . 0.53(19) ?
    C3 C2 C9 C14 . . . . -0.4(3) ?
    C1 C2 C9 C14 . . . . 179.78(15) ?
    C3 C2 C9 C10 . . . . -177.37(18) ?
    C1 C2 C9 C10 . . . . 2.8(2) ?
    C2 C9 C10 O2 . . . . 100.8(2) ?
    C14 C9 C10 O2 . . . . -76.5(2) ?
    C2 C9 C10 C11 . . . . -84.7(2) ?
    C14 C9 C10 C11 . . . . 97.97(18) ?
    O2 C10 C11 O3 . . . . 169.5(2) ?
    C9 C10 C11 O3 . . . . -5.0(3) ?
    O2 C10 C11 O4 . . . . -8.5(3) ?
    C9 C10 C11 O4 . . . . 177.00(16) ?
    C2 C9 C14 O5 . . . . -16.8(3) ?
    C10 C9 C14 O5 . . . . 160.4(2) ?
    C2 C9 C14 O6 . . . . 163.70(17) ?
    C10 C9 C14 O6 . . . . -19.2(2) ?
    O7 C17 C18 C25 . . . . -5.9(3) ?
    N2 C17 C18 C25 . . . . 174.52(16) ?
    O7 C17 C18 C19 . . . . 177.09(19) ?
    N2 C17 C18 C19 . . . . -2.45(19) ?
    C25 C18 C19 C20 . . . . 3.9(4) ?
    C17 C18 C19 C20 . . . . -179.9(2) ?
    C25 C18 C19 C24 . . . . -173.9(2) ?
    C17 C18 C19 C24 . . . . 2.22(18) ?
    C24 C19 C20 C21 . . . . 0.1(3) ?
    C18 C19 C20 C21 . . . . -177.6(2) ?
    C19 C20 C21 C22 . . . . -0.7(3) ?
    C20 C21 C22 C23 . . . . 0.8(3) ?
    C21 C22 C23 C24 . . . . -0.1(3) ?
    C22 C23 C24 N2 . . . . 179.56(19) ?
    C22 C23 C24 C19 . . . . -0.6(3) ?
    C20 C19 C24 C23 . . . . 0.6(3) ?
    C18 C19 C24 C23 . . . . 178.86(18) ?
    C20 C19 C24 N2 . . . . -179.51(16) ?
    C18 C19 C24 N2 . . . . -1.27(19) ?
    C19 C18 C25 C30 . . . . -4.9(3) ?
    C17 C18 C25 C30 . . . . 179.33(15) ?
    C19 C18 C25 C26 . . . . 174.04(18) ?
    C17 C18 C25 C26 . . . . -1.7(2) ?
    C18 C25 C26 O8 . . . . 116.3(2) ?
    C30 C25 C26 O8 . . . . -64.7(2) ?
    C18 C25 C26 C27 . . . . -69.4(2) ?
    C30 C25 C26 C27 . . . . 109.57(17) ?
    O8 C26 C27 O9 . . . . 160.7(2) ?
    C25 C26 C27 O9 . . . . -13.6(3) ?
    O8 C26 C27 O10 . . . . -16.8(2) ?
    C25 C26 C27 O10 . . . . 168.85(15) ?
    C18 C25 C30 O12 . . . . -28.9(3) ?
    C26 C25 C30 O12 . . . . 152.14(18) ?
    C18 C25 C30 O11 . . . . 152.05(16) ?
    C26 C25 C30 O11 . . . . -26.9(2) ?
    O1 C1 N1 C8 . . . . 177.35(19) ?
    C2 C1 N1 C8 . . . . -2.0(2) ?
    C7 C8 N1 C1 . . . . -178.57(19) ?
    C3 C8 N1 C1 . . . . 1.0(2) ?
    O7 C17 N2 C24 . . . . -177.8(2) ?
    C18 C17 N2 C24 . . . . 1.8(2) ?
    C23 C24 N2 C17 . . . . 179.5(2) ?
    C19 C24 N2 C17 . . . . -0.4(2) ?
    O3 C11 O4 C12 . . . . 2.3(4) ?
    C10 C11 O4 C12 . . . . -179.8(2) ?
    C13 C12 O4 C11 . . . . -160.4(3) ?
    O5 C14 O6 C15 . . . . 0.6(3) ?
    C9 C14 O6 C15 . . . . -179.88(17) ?
    C16 C15 O6 C14 . . . . 165.1(2) ?
    O9 C27 O10 C28 . . . . 4.9(3) ?
    C26 C27 O10 C28 . . . . -177.72(15) ?
    C29 C28 O10 C27 . . . . -157.96(18) ?
    O12 C30 O11 C31 . . . . 3.1(3) ?
    C25 C30 O11 C31 . . . . -177.85(14) ?
    C32 C31 O11 C30 . . . . 178.71(18) ?
loop_
    _geom_hbond_atom_site_label_D
    _geom_hbond_atom_site_label_H
    _geom_hbond_atom_site_label_A
    _geom_hbond_site_symmetry_A
    _geom_hbond_distance_DH
    _geom_hbond_distance_HA
    _geom_hbond_distance_DA
    _geom_hbond_angle_DHA
    _geom_hbond_publ_flag
    C4 H4 O5 1 0.93 2.28 2.984(3) 133 y
    C20 H20 O12 1 0.93 2.24 2.944(3) 132 y
    N1 H1 O8 2_556 0.86 2.38 3.126(2) 146 y
    N2 H2 O2 2_566 0.86 2.25 3.088(2) 163 y
    C21 H21 O9 2_665 0.93 2.60 3.431(3) 149 y
    C23 H23 O1 2_566 0.93 2.34 3.254(3) 166 y
    C29 H29A Cg1 2_556 0.96 2.75 3.530(3) 139 y
    C31 H31B Cg2 1_554 0.97 2.69 3.597(2) 156 y
