# Supplementary material for: Diethyl 2-oxo-3-(2-oxo-2,3-dihydro-1H-indol-3-yl­idene)butane­dioate
Source: Acta Crystallogr Sect E Struct Rep Online. 2009 Dec 4;66(Pt 1):o37. doi: 10.1107/S160053680905140X (PMC2980112; doi:10.1107/S160053680905140X)
Supplement: Supplementary file 2 [file e-66-00o37-Isup2.hkl]

#
# h,k,l, Fc-squared, Fo-squared, sigma(Fo-squared) and status flag
#
data_I
_shelx_title ' MDM5 in P-1'
_shelx_refln_list_code          4
_shelx_F_calc_maximum      197.75
_exptl_crystal_F_000       664.00
_reflns_d_resolution_high  0.7187
 
loop_
 _symmetry_equiv_pos_as_xyz
 'x, y, z'
 '-x, -y, -z'
 
_cell_length_a     8.8277
_cell_length_b    13.5365
_cell_length_c    13.6300
_cell_angle_alpha  96.516
_cell_angle_beta  102.218
_cell_angle_gamma 100.668
 
_shelx_F_squared_multiplier     1.000
 
loop_
 _refln_index_h
 _refln_index_k
 _refln_index_l
 _refln_F_squared_calc
 _refln_F_squared_meas
 _refln_F_squared_sigma
 _refln_observed_status
   1   0   0     5429.07     5077.97     90.67 o
   2   0   0      181.96      251.23      2.41 o
   3   0   0      458.03      374.69      3.78 o
   4   0   0      121.30      182.30      2.44 o
   5   0   0       90.36       98.90      1.75 o
   6   0   0      460.95      483.05      5.85 o
   7   0   0       27.14       27.47      1.58 o
   8   0   0       21.21       19.27      1.74 o
   9   0   0       27.14       26.58      2.73 o
  10   0   0        0.04       -0.06      1.32 o
  11   0   0        3.01        3.40      1.76 o
 -11   1   0        1.88        1.83      1.83 o
 -10   1   0        0.05        0.46      1.59 o
  -9   1   0        0.03        0.45      1.25 o
  -8   1   0        7.60        6.07      1.25 o
  -7   1   0        5.61        5.29      0.98 o
  -6   1   0      317.12      351.59      5.58 o
  -5   1   0      105.01      102.80      2.24 o
  -4   1   0     1823.08     2004.69     16.67 o
  -3   1   0      362.91      411.85      3.98 o
  -2   1   0        0.28       23.48      0.62 o
  -1   1   0     2004.16     2328.58     30.46 o
   0   1   0      384.89       -0.05      0.05 o
   1   1   0     2024.79     2178.87     13.37 o
   2   1   0     1893.47     1850.01     12.98 o
   3   1   0      142.07      114.12      1.58 o
   4   1   0       45.39       56.56      1.37 o
   5   1   0       41.66       36.79      1.25 o
   6   1   0       10.29        6.88      0.90 o
   7   1   0       14.96       13.38      1.35 o
   8   1   0        0.92        0.82      1.06 o
   9   1   0       20.39       18.68      2.21 o
  10   1   0        0.05       -1.47      1.66 o
  11   1   0        3.27        3.67      2.04 o
 -11   2   0        0.50       -0.62      1.82 o
 -10   2   0        1.19        0.51      1.61 o
  -9   2   0       45.14       36.71      3.98 o
  -8   2   0        1.62        0.55      0.98 o
  -7   2   0        0.90        2.17      0.92 o
  -6   2   0       47.86       55.19      2.05 o
  -5   2   0       74.13       84.55      1.79 o
  -4   2   0      149.52      150.67      2.29 o
  -3   2   0     1228.40     1276.23     11.59 o
  -2   2   0     2258.06     2692.95     20.71 o
  -1   2   0     2756.98     2452.49     16.16 o
   0   2   0     2568.89     2660.89     20.45 o
   1   2   0      854.61      674.04      4.38 o
   2   2   0      642.17      661.14      4.95 o
   3   2   0     1042.68     1151.97      9.05 o
   4   2   0      717.30      811.90      8.14 o
   5   2   0      226.38      243.16      3.24 o
   6   2   0       15.23       15.71      1.03 o
   7   2   0       29.50       27.08      1.80 o
   8   2   0       37.73       31.63      2.21 o
   9   2   0        1.01        2.30      1.63 o
  10   2   0       14.71       13.29      2.65 o
  11   2   0        1.00        4.04      2.20 o
 -11   3   0        0.57        3.85      2.62 o
 -10   3   0       23.76       25.97      3.04 o
  -9   3   0        1.80        1.43      1.41 o
  -8   3   0       11.51       12.18      2.00 o
  -7   3   0      233.41      242.95      4.70 o
  -6   3   0      196.90      175.67      3.06 o
  -5   3   0      247.97      280.62      3.56 o
  -4   3   0       78.15       56.83      1.36 o
  -3   3   0      129.11      151.45      1.96 o
  -2   3   0      883.55     1121.86      8.70 o
  -1   3   0      362.08      426.66      3.74 o
   0   3   0       23.52       11.30      0.58 o
   1   3   0     5349.08     4854.46     30.08 o
   2   3   0      221.88      166.48      2.16 o
   3   3   0        8.32       14.95      0.94 o
   4   3   0      394.27      393.92      4.38 o
   5   3   0       68.55       66.60      1.86 o
   6   3   0        0.61       -0.66      0.76 o
   7   3   0       21.00       22.23      1.94 o
   8   3   0        5.06        4.86      1.87 o
   9   3   0        2.13        2.90      2.67 o
  10   3   0        5.54        6.43      2.67 o
  11   3   0        8.48       10.17      3.42 o
 -11   4   0       14.20       14.13      2.72 o
 -10   4   0       86.14       83.69      4.40 o
  -9   4   0       22.71       24.74      2.32 o
  -8   4   0      103.87      112.16      3.76 o
  -7   4   0       13.22       11.46      1.36 o
  -6   4   0       27.08       25.99      1.64 o
  -5   4   0      942.66      980.27     11.30 o
  -4   4   0       25.93       30.77      1.12 o
  -3   4   0      407.58      391.54      4.28 o
  -2   4   0      355.23      332.54      3.35 o
  -1   4   0     1214.64     1280.69      9.94 o
   0   4   0      388.80      321.52      3.75 o
   1   4   0      113.85      166.87      2.10 o
   2   4   0     1284.79     1201.79      9.19 o
   3   4   0      196.90      200.06      2.55 o
   4   4   0      181.32      200.16      3.18 o
   5   4   0        2.40        5.28      0.84 o
   6   4   0        1.28        0.74      0.90 o
   7   4   0       33.86       25.68      1.48 o
   8   4   0        6.04        2.16      1.80 o
   9   4   0        4.97        3.51      2.03 o
  10   4   0        1.31       -0.12      2.85 o
 -11   5   0       56.98       58.52      5.62 o
 -10   5   0      172.47      179.94      6.39 o
  -9   5   0        5.27        8.39      2.78 o
  -8   5   0       72.69       69.21      3.18 o
  -7   5   0       96.67      106.41      3.75 o
  -6   5   0       18.58       17.35      1.15 o
  -5   5   0       93.14       89.39      2.53 o
  -4   5   0      106.49      132.65      2.57 o
  -3   5   0      403.89      414.10      4.20 o
  -2   5   0       29.52       52.74      1.45 o
  -1   5   0      292.17      287.15      3.39 o
   0   5   0        2.67        0.66      0.58 o
   1   5   0      806.08     1007.34      8.94 o
   2   5   0      196.26      211.22      2.65 o
   3   5   0      255.80      250.51      3.02 o
   4   5   0      404.37      376.07      4.66 o
   5   5   0       97.63       79.20      2.25 o
   6   5   0      200.24      197.51      3.94 o
   7   5   0       47.52       48.76      2.17 o
   8   5   0       14.51       17.31      4.12 o
   9   5   0        4.81        3.29      2.14 o
  10   5   0        1.87       -0.65      2.70 o
 -11   6   0       55.01       61.93      4.40 o
 -10   6   0       26.63       28.93      3.15 o
  -9   6   0       66.63       65.48      6.07 o
  -8   6   0       15.34       14.13      1.88 o
  -7   6   0       16.65       14.59      1.25 o
  -6   6   0      198.84      182.96      3.51 o
  -5   6   0       31.29       34.95      1.41 o
  -4   6   0        2.45        1.28      0.52 o
  -3   6   0      155.20      151.25      2.34 o
  -2   6   0      808.20      875.07      8.60 o
  -1   6   0      964.68     1029.38      9.88 o
   0   6   0        2.81        9.71      1.02 o
   1   6   0      417.59      489.72      5.65 o
   2   6   0       60.36       58.73      1.76 o
   3   6   0        0.62        0.78      0.59 o
   4   6   0        4.67        4.83      0.85 o
   5   6   0       78.94       72.55      2.20 o
   6   6   0      175.41      173.26      4.18 o
   7   6   0       19.60       21.39      1.99 o
   8   6   0        3.77        3.41      1.52 o
   9   6   0        0.61        3.23      3.02 o
  10   6   0       20.28       18.58      4.46 o
 -11   7   0       10.02       12.74      2.80 o
 -10   7   0        6.40        6.24      2.42 o
  -9   7   0      102.26      102.94      5.39 o
  -8   7   0       67.84       71.13      3.36 o
  -7   7   0        0.01        0.02      0.97 o
  -6   7   0      212.02      218.63      4.23 o
  -5   7   0       93.78       92.46      2.31 o
  -4   7   0       63.62       64.83      1.79 o
  -3   7   0       13.17       11.61      0.93 o
  -2   7   0      609.50      614.34      6.80 o
  -1   7   0       79.90       74.45      1.98 o
   0   7   0      513.27      485.00      8.93 o
   1   7   0      647.66      665.77      9.47 o
   2   7   0      150.34      147.13      2.95 o
   3   7   0       41.29       48.28      1.73 o
   4   7   0      289.58      273.44      3.90 o
   5   7   0       32.36       27.05      1.90 o
   6   7   0      382.12      391.37      6.65 o
   7   7   0       15.81       11.42      2.70 o
   8   7   0        3.60        1.14      1.71 o
   9   7   0       32.16       35.52      5.24 o
 -11   8   0        1.13        3.71      2.18 o
 -10   8   0        4.18        1.18      2.26 o
  -9   8   0      159.38      162.81      6.70 o
  -8   8   0      150.74      151.95      5.65 o
  -7   8   0        0.93        0.89      1.33 o
  -6   8   0      144.17      139.46      3.50 o
  -5   8   0        0.03       -0.07      0.61 o
  -4   8   0      243.31      245.92      3.74 o
  -3   8   0       72.72       87.28      2.13 o
  -2   8   0      795.29      737.72      7.66 o
  -1   8   0       10.77       25.06      1.50 o
   0   8   0        0.07        0.11      0.64 o
   1   8   0       50.60       47.58      1.74 o
   2   8   0      127.16      153.99      3.18 o
   3   8   0        8.06        8.35      1.28 o
   4   8   0      249.18      250.85      4.37 o
   5   8   0       10.55       10.42      1.60 o
   6   8   0       19.01       12.01      1.88 o
   7   8   0        5.04        6.04      4.38 o
   8   8   0       15.99       11.46      2.45 o
   9   8   0       11.05       12.23      3.91 o
 -11   9   0        0.13       -0.21      2.05 o
 -10   9   0       11.60        9.98      2.66 o
  -9   9   0        1.44       -0.60      2.27 o
  -8   9   0       80.82       78.49      4.43 o
  -7   9   0        1.01        2.75      1.71 o
  -6   9   0       71.01       73.31      3.14 o
  -5   9   0       94.39       97.66      3.27 o
  -4   9   0       11.77        8.66      1.12 o
  -3   9   0        7.00        8.75      1.04 o
  -2   9   0        3.85        3.19      0.94 o
  -1   9   0      543.91      567.47      7.54 o
   0   9   0       81.95       76.09      3.68 o
   1   9   0      419.21      397.95      6.41 o
   2   9   0       24.11       27.20      1.66 o
   3   9   0       27.89       29.37      1.71 o
   4   9   0       73.20       68.54      2.53 o
   5   9   0       92.23       86.55      3.70 o
   6   9   0       79.16       78.35      4.83 o
   7   9   0       23.79       27.14      4.65 o
   8   9   0       10.05       12.48      3.63 o
   9   9   0        0.01        2.80      4.42 o
 -11  10   0       12.33       13.71      3.78 o
 -10  10   0        0.53        2.63      2.08 o
  -9  10   0       15.12       16.61      2.83 o
  -8  10   0        0.21        1.40      1.76 o
  -7  10   0        0.20        0.98      1.65 o
  -6  10   0       34.58       34.04      2.77 o
  -5  10   0       12.10       12.36      1.51 o
  -4  10   0      535.34      493.44      6.69 o
  -3  10   0      500.62      488.63      6.23 o
  -2  10   0        6.72        4.90      0.97 o
  -1  10   0      300.78      300.64      5.66 o
   0  10   0      236.24      236.51      6.19 o
   1  10   0      124.99      109.75      3.34 o
   2  10   0       20.20       25.85      2.09 o
   3  10   0       13.33       14.79      1.56 o
   4  10   0      106.75      104.39      3.72 o
   5  10   0        0.76        3.27      2.35 o
   6  10   0        3.36        3.25      2.92 o
   7  10   0        2.87       -1.56      2.55 o
   8  10   0        7.48        7.77      3.20 o
 -10  11   0       33.95       37.12      5.19 o
  -9  11   0        0.21       -1.20      2.82 o
  -8  11   0       18.69       19.39      2.97 o
  -7  11   0       21.85       21.28      2.96 o
  -6  11   0      181.93      167.69      6.37 o
  -5  11   0      366.55      351.68      9.40 o
  -4  11   0       10.65       14.39      1.80 o
  -3  11   0       98.03      108.27      3.54 o
  -2  11   0      182.21      197.48      4.85 o
  -1  11   0      204.00      224.53      5.64 o
   0  11   0        6.29        6.17      2.62 o
   1  11   0        8.65       11.42      2.83 o
   2  11   0      211.57      215.55      6.26 o
   3  11   0      144.89      138.76      3.89 o
   4  11   0        9.38        7.99      2.51 o
   5  11   0       45.81       36.21      5.09 o
   6  11   0        0.06        3.07      3.13 o
   7  11   0        0.81        1.32      3.18 o
 -10  12   0        8.36        9.64      3.73 o
  -9  12   0       17.14       22.57      2.91 o
  -8  12   0        5.38        5.55      2.23 o
  -7  12   0        0.22        1.58      2.09 o
  -6  12   0        7.62        7.43      2.62 o
  -5  12   0      263.23      274.70      8.48 o
  -4  12   0        5.22        4.42      1.67 o
  -3  12   0       45.48       47.58      2.97 o
  -2  12   0      376.99      378.59      8.95 o
  -1  12   0       15.22       21.47      5.51 o
   0  12   0        6.76        2.01      2.26 o
   1  12   0        4.03        5.96      2.39 o
   2  12   0       49.38       50.27      3.24 o
   3  12   0        0.06        0.50      2.09 o
   4  12   0       54.58       57.18      6.40 o
   5  12   0       16.71       24.57      4.62 o
   6  12   0       69.63       66.21      8.68 o
   7  12   0        1.12        6.00      5.15 o
 -10  13   0       16.93       16.27      4.44 o
  -9  13   0        5.57        8.53      2.33 o
  -8  13   0       32.79       44.46      4.02 o
  -7  13   0       11.69       11.57      3.38 o
  -6  13   0        8.85        8.35      2.94 o
  -5  13   0       69.52       64.67      3.88 o
  -4  13   0        0.25        1.58      1.52 o
  -3  13   0       23.31       27.05      3.19 o
  -2  13   0      169.66      166.64      5.85 o
  -1  13   0      386.60      383.45     20.32 o
   0  13   0       38.88       26.74      3.47 o
   1  13   0       40.22       37.86      3.39 o
   2  13   0      119.40      110.69      5.27 o
   3  13   0       12.49       14.58      2.70 o
   4  13   0       35.96       48.99     12.01 o
   5  13   0        1.01       -4.30      4.30 o
   6  13   0        2.32        4.42      4.87 o
  -9  14   0        2.95        3.77      2.86 o
  -8  14   0       16.11       18.11      3.72 o
  -7  14   0        1.53       -1.18      3.16 o
  -6  14   0        1.13       -2.35      3.41 o
  -5  14   0       54.64       47.51      4.18 o
  -4  14   0      102.41       90.10      5.28 o
  -3  14   0      127.89      114.32      6.02 o
  -2  14   0       13.17       10.65      2.63 o
  -1  14   0        0.17        0.23      2.89 o
   0  14   0       32.64       31.86      4.33 o
   1  14   0       42.79       51.72      4.02 o
   2  14   0       22.99       22.41      5.20 o
   3  14   0        6.71        4.92      3.88 o
   4  14   0        7.49        9.33      6.00 o
   5  14   0        1.14       -4.54      4.54 o
  -9  15   0       12.16       19.95      3.79 o
  -8  15   0       11.52       16.75      3.80 o
  -7  15   0        1.29        3.93      2.87 o
  -6  15   0       35.71       19.03      6.17 o
  -5  15   0       30.65       32.21      7.46 o
  -4  15   0       14.32       15.66      6.08 o
  -3  15   0       77.43       88.39      5.48 o
  -2  15   0       29.75       35.59      3.94 o
  -1  15   0        1.49        4.14      2.77 o
   0  15   0       10.45       13.75      3.50 o
   1  15   0        3.27        0.59      2.78 o
   2  15   0        3.09       -0.03      2.21 o
   3  15   0        4.38       -6.20     13.04 o
   4  15   0        5.27        3.93      5.64 o
  -8  16   0        0.13        1.48      3.04 o
  -7  16   0        5.19        4.99      5.11 o
  -6  16   0       14.29       10.06      5.80 o
  -5  16   0        0.11       -1.26      3.93 o
  -4  16   0       17.95       23.04      7.59 o
  -3  16   0       22.81       31.31      5.64 o
  -2  16   0       10.76       16.74      3.86 o
  -1  16   0       28.90       29.96      4.69 o
   0  16   0        2.62        1.05      3.05 o
   1  16   0        0.36       -0.07      2.87 o
   2  16   0       11.78       11.19      3.60 o
   3  16   0        3.63        7.18      4.60 o
  -7  17   0        0.53        2.07      4.95 o
  -6  17   0        1.62        7.02      5.15 o
  -5  17   0        2.85        5.68      5.03 o
  -4  17   0       17.37       21.70      7.26 o
  -3  17   0        3.77        0.15      3.69 o
  -2  17   0        2.99        4.44      3.28 o
  -1  17   0        0.24       -1.61      3.10 o
   0  17   0        0.04       -3.05      3.05 o
   1  17   0        0.02       -3.09      3.13 o
   2  17   0        2.52       -2.64      3.37 o
  -5  18   0       73.12       75.54     10.95 o
  -4  18   0       18.80       17.97      7.22 o
  -3  18   0        0.00       -2.18      4.77 o
  -2  18   0       12.95       13.18      7.57 o
  -1  18   0        0.01        4.46      3.50 o
   0  18   0        2.27        6.76      3.85 o
  -1 -18   1        3.05        5.76      4.77 o
   0 -18   1        1.15        7.66      3.99 o
   1 -18   1       16.95       15.64      4.62 o
   2 -18   1        4.07       10.44      4.55 o
   3 -18   1        2.57       -2.35      3.61 o
   4 -18   1        2.57       -2.43      4.83 o
   5 -18   1        1.92        6.17      5.96 o
  -2 -17   1        1.17        4.33      4.10 o
  -1 -17   1        0.16        4.53      3.23 o
   0 -17   1        1.13        0.11      3.13 o
   1 -17   1        9.03       11.02      5.01 o
   2 -17   1        0.31       -1.82      3.32 o
   3 -17   1       19.71       15.96      4.71 o
   4 -17   1        4.45        4.71      5.44 o
   5 -17   1        0.04        7.10      5.31 o
   6 -17   1       11.75       13.43      6.13 o
   7 -17   1       19.58       20.04      6.04 o
  -4 -16   1        0.65       -3.33      5.68 o
  -3 -16   1        3.48        0.15     10.49 o
  -2 -16   1        1.80        3.85      3.13 o
  -1 -16   1       22.53       23.21      4.33 o
   0 -16   1        8.25        9.41      4.10 o
   1 -16   1       48.83       42.31      4.07 o
   2 -16   1       34.46       31.87      4.59 o
   3 -16   1        0.19        1.83      3.39 o
   4 -16   1       10.75       -1.34      4.58 o
   5 -16   1        2.69        3.16      4.58 o
   6 -16   1        2.91        2.45      3.10 o
   7 -16   1        2.54        1.85      3.15 o
   8 -16   1        7.28       10.59      3.67 o
  -5 -15   1        4.32        4.83      6.13 o
  -4 -15   1        0.13        1.20      7.87 o
  -3 -15   1       13.79       13.98      4.79 o
  -2 -15   1        3.61        2.04      2.84 o
  -1 -15   1        7.41        0.96      2.85 o
   0 -15   1       22.22       24.76      4.17 o
   1 -15   1       13.68       11.46      2.74 o
   2 -15   1       22.92       27.89      3.25 o
   3 -15   1       25.72       32.10      3.40 o
   4 -15   1        5.01        1.61      1.85 o
   5 -15   1        2.66        3.23      2.23 o
   6 -15   1        0.04       -0.82      2.55 o
   7 -15   1        0.44       -1.34      2.79 o
   8 -15   1        4.92        8.09      3.59 o
  -6 -14   1        0.80        3.41      5.44 o
  -5 -14   1        0.08        8.60      6.13 o
  -4 -14   1        0.02       -1.22      4.79 o
  -3 -14   1       86.18       87.20      7.87 o
  -2 -14   1       20.57       18.77      3.87 o
  -1 -14   1        0.49       -1.01      2.51 o
   0 -14   1        5.19        3.42      7.12 o
   1 -14   1        1.62        0.21      1.86 o
   2 -14   1      108.54      101.82      6.38 o
   3 -14   1       30.52       26.57      2.69 o
   4 -14   1       23.12       29.26      4.97 o
   5 -14   1        1.02       -0.44      1.76 o
   6 -14   1        0.97       -1.50      2.08 o
   7 -14   1       14.69       16.69      3.02 o
   8 -14   1        0.87        1.84      2.14 o
   9 -14   1        1.79        2.52      4.69 o
  -6 -13   1       17.82       21.50      6.94 o
  -5 -13   1        0.13       -3.81      4.75 o
  -4 -13   1       12.98       12.02      4.10 o
  -3 -13   1       42.43       51.85      8.88 o
  -2 -13   1       43.29       41.01      4.03 o
  -1 -13   1       20.60       23.33      3.29 o
   0 -13   1       10.07        7.84      2.60 o
   1 -13   1        0.02        3.50      2.29 o
   2 -13   1        1.53        3.49      2.38 o
   3 -13   1        2.84        0.06      1.70 o
   4 -13   1       12.53       20.46      3.41 o
   5 -13   1        0.02        2.30      1.84 o
   6 -13   1       27.88       24.68      5.34 o
   7 -13   1       12.20       15.56      2.78 o
   8 -13   1        0.90        0.88      1.88 o
   9 -13   1        4.73        9.25      3.37 o
  10 -13   1        2.64        1.75      3.10 o
  -7 -12   1        3.41        1.74      4.87 o
  -6 -12   1        0.01       -1.66      4.58 o
  -5 -12   1       40.24       47.83      8.48 o
  -4 -12   1       37.88       39.66      4.54 o
  -3 -12   1       14.79       17.08      2.27 o
  -2 -12   1       14.34        9.73      2.49 o
  -1 -12   1      138.54      129.63      5.01 o
   0 -12   1      131.55      133.31      5.16 o
   1 -12   1      436.36      418.64     13.57 o
   2 -12   1       32.38       23.79      3.26 o
   3 -12   1       59.77       48.42      3.97 o
   4 -12   1      134.44      123.79      3.99 o
   5 -12   1       68.26       60.66      3.96 o
   6 -12   1        2.89       -1.44      1.44 o
   7 -12   1        5.94        6.74      2.52 o
   8 -12   1        0.73        1.18      1.56 o
   9 -12   1       27.55       26.19      4.48 o
  10 -12   1        8.91       15.57      3.78 o
  -8 -11   1        2.59       11.68      5.03 o
  -7 -11   1        1.19        1.36      2.88 o
  -6 -11   1        2.09        0.72      2.78 o
  -5 -11   1        9.44        8.43      3.40 o
  -4 -11   1      276.15      263.67      7.23 o
  -3 -11   1      141.25      145.79      4.51 o
  -2 -11   1        0.98       -1.69      1.94 o
  -1 -11   1      161.98      134.06      4.39 o
   0 -11   1      216.50      236.63      6.29 o
   1 -11   1       63.76       66.05      4.22 o
   2 -11   1        3.45        0.72      1.15 o
   3 -11   1      292.90      274.67      6.00 o
   4 -11   1      570.82      558.66      8.63 o
   5 -11   1       44.15       36.54      2.63 o
   6 -11   1        5.57        7.40      2.17 o
   7 -11   1       32.55       33.87      2.66 o
   8 -11   1       26.26       25.29      2.21 o
   9 -11   1        0.01        1.32      1.97 o
  10 -11   1       16.11       12.05      2.86 o
  -8 -10   1        1.70        2.69      3.20 o
  -7 -10   1        1.71        2.13      2.97 o
  -6 -10   1        0.78       -3.73      3.73 o
  -5 -10   1        3.82        3.93      4.60 o
  -4 -10   1       21.77       21.01      1.98 o
  -3 -10   1       57.29       55.32      2.61 o
  -2 -10   1       36.97       40.70      2.97 o
  -1 -10   1      218.57      234.70      8.98 o
   0 -10   1       92.14       91.15      5.06 o
   1 -10   1       19.99       23.22      2.05 o
   2 -10   1       91.88       86.52      2.67 o
   3 -10   1      157.71      146.33      3.28 o
   4 -10   1        5.45        6.99      1.19 o
   5 -10   1       29.76       27.49      2.01 o
   6 -10   1      399.87      421.70     10.00 o
   7 -10   1        1.89        2.42      1.45 o
   8 -10   1       66.52       66.21      4.49 o
   9 -10   1        1.52        3.51      2.09 o
  10 -10   1       23.20       30.82      3.60 o
  11 -10   1        8.89        8.98      2.72 o
  -9  -9   1        0.52        3.26      5.50 o
  -8  -9   1       13.38       10.55      3.44 o
  -7  -9   1        1.35        5.74      3.03 o
  -6  -9   1       11.12       13.88      5.15 o
  -5  -9   1       85.12       88.63      4.20 o
  -4  -9   1        0.97        0.47      1.09 o
  -3  -9   1        1.37        0.29      1.10 o
  -2  -9   1       19.67       17.54      1.66 o
  -1  -9   1       27.27       34.43      1.99 o
   0  -9   1      307.22      336.35      6.39 o
   1  -9   1        3.95        2.64      0.99 o
   2  -9   1      663.62      635.44      7.49 o
   3  -9   1      214.78      217.16      3.77 o
   4  -9   1      124.69      118.88      2.83 o
   5  -9   1       21.18       23.24      1.50 o
   6  -9   1      211.24      203.75      4.35 o
   7  -9   1       37.44       45.06      2.06 o
   8  -9   1       83.67       86.04      4.36 o
   9  -9   1        3.13        3.07      1.83 o
  10  -9   1       12.37       15.86      2.81 o
  11  -9   1        5.74        4.00      2.32 o
  -9  -8   1        0.90        0.57      2.22 o
  -8  -8   1        1.87        0.55      2.16 o
  -7  -8   1        9.18        6.67      2.95 o
  -6  -8   1        0.17        0.41      1.67 o
  -5  -8   1      253.69      252.12      4.87 o
  -4  -8   1        0.42        2.20      0.96 o
  -3  -8   1       53.48       57.01      1.94 o
  -2  -8   1      250.66      290.33      4.32 o
  -1  -8   1      266.02      258.39      3.92 o
   0  -8   1       72.06       63.69      2.30 o
   1  -8   1     1267.83     1325.81     14.72 o
   2  -8   1       26.54       35.24      1.71 o
   3  -8   1       59.12       63.06      2.28 o
   4  -8   1        0.78        1.06      0.77 o
   5  -8   1       38.12       36.65      1.62 o
   6  -8   1       65.01       72.10      2.47 o
   7  -8   1      240.63      254.24      4.79 o
   8  -8   1        7.87        8.40      1.77 o
   9  -8   1        0.97       -0.07      1.82 o
  10  -8   1        1.53       -1.32      1.65 o
  11  -8   1        0.02        4.52      2.27 o
 -10  -7   1       16.82       12.49      5.76 o
  -9  -7   1        2.23        1.36      2.88 o
  -8  -7   1       31.48       31.11      6.06 o
  -7  -7   1       39.25       48.53      3.98 o
  -6  -7   1       39.85       35.49      2.43 o
  -5  -7   1        0.50       -0.20      0.96 o
  -4  -7   1        3.46        6.40      0.85 o
  -3  -7   1      360.55      385.51      4.89 o
  -2  -7   1       81.07      119.38      2.84 o
  -1  -7   1      136.26      144.85      2.66 o
   0  -7   1        4.37        2.28      0.63 o
   1  -7   1       10.59       13.21      1.02 o
   2  -7   1       29.49       36.48      1.39 o
   3  -7   1      825.71      840.15      9.14 o
   4  -7   1       24.14       25.06      1.31 o
   5  -7   1        6.88        4.91      0.80 o
   6  -7   1      375.30      347.44      5.76 o
   7  -7   1       60.39       70.06      3.03 o
   8  -7   1        5.59        9.08      1.63 o
   9  -7   1       37.21       39.18      3.17 o
  10  -7   1       27.48       28.25      3.03 o
  11  -7   1       16.67       16.60      2.80 o
 -10  -6   1        7.52        7.23      7.50 o
  -9  -6   1       11.43       11.78      3.61 o
  -8  -6   1        0.25       -0.40      1.93 o
  -7  -6   1      287.32      291.82      8.52 o
  -6  -6   1      414.90      441.77      7.66 o
  -5  -6   1        0.02        1.11      0.83 o
  -4  -6   1       68.02       76.37      1.77 o
  -3  -6   1      126.04      122.54      2.24 o
  -2  -6   1      288.30      246.67      3.50 o
  -1  -6   1     1605.85     1562.23     12.69 o
   0  -6   1      924.34     1007.18      9.22 o
   1  -6   1     6982.78     7564.97     60.21 o
   2  -6   1     1747.70     1766.78     15.51 o
   3  -6   1      822.41      881.90     10.80 o
   4  -6   1       18.67       21.93      1.04 o
   5  -6   1      177.19      191.51      3.05 o
   6  -6   1       58.18       54.66      2.11 o
   7  -6   1       30.97       30.00      2.10 o
   8  -6   1       16.30       17.98      3.11 o
   9  -6   1        1.14        0.49      1.40 o
  10  -6   1        4.00        5.62      2.05 o
  11  -6   1        0.76        0.79      1.95 o
 -10  -5   1        2.88        4.14      3.11 o
  -9  -5   1        3.03        6.43      2.98 o
  -8  -5   1        2.12        2.35      1.43 o
  -7  -5   1        9.99       10.03      1.79 o
  -6  -5   1       26.19       33.13      1.92 o
  -5  -5   1       89.44       90.85      2.36 o
  -4  -5   1        7.99       13.95      0.90 o
  -3  -5   1      128.17      131.90      2.10 o
  -2  -5   1      197.52      238.27      3.05 o
  -1  -5   1      349.00      299.42      3.29 o
   0  -5   1      679.58      703.85      6.31 o
   1  -5   1      318.15      364.05      3.96 o
   2  -5   1      669.79      618.55      5.86 o
   3  -5   1      426.29      498.13      5.71 o
   4  -5   1     1530.59     1608.56     14.06 o
   5  -5   1      235.04      255.82      3.69 o
   6  -5   1      358.23      371.22      5.84 o
   7  -5   1      310.07      303.54      6.00 o
   8  -5   1       42.22       40.88      2.43 o
   9  -5   1       19.08       15.57      2.79 o
  10  -5   1       47.11       52.01      3.63 o
  11  -5   1       17.60       15.56      2.70 o
 -11  -4   1        0.53        1.52      4.95 o
 -10  -4   1        4.37        6.48      2.99 o
  -9  -4   1       87.70       81.26      4.87 o
  -8  -4   1       14.27       15.17      1.51 o
  -7  -4   1        4.68       10.48      1.80 o
  -6  -4   1       35.20       26.60      1.54 o
  -5  -4   1       19.68       22.99      1.69 o
  -4  -4   1      292.75      277.30      3.28 o
  -3  -4   1      226.86      232.76      2.75 o
  -2  -4   1      278.47      312.19      3.08 o
  -1  -4   1       49.50      108.51      1.60 o
   0  -4   1       57.76       45.06      1.07 o
   1  -4   1      107.03      150.55      1.93 o
   2  -4   1     1285.89     1550.18     13.21 o
   3  -4   1       34.78       31.46      1.01 o
   4  -4   1      739.78      768.77      7.24 o
   5  -4   1       37.89       49.11      1.62 o
   6  -4   1       15.89       24.99      1.42 o
   7  -4   1      259.65      252.93      5.20 o
   8  -4   1       72.26       86.79      3.22 o
   9  -4   1       13.50       14.37      1.91 o
  10  -4   1        0.46        2.03      1.67 o
  11  -4   1        0.06        1.01      1.72 o
 -11  -3   1        3.23        4.68      3.06 o
 -10  -3   1        1.30        7.24      2.26 o
  -9  -3   1        0.52        3.45      2.15 o
  -8  -3   1        0.65        1.68      1.08 o
  -7  -3   1       88.29       83.15      2.59 o
  -6  -3   1        0.81        1.05      0.79 o
  -5  -3   1        1.14        3.42      0.79 o
  -4  -3   1       85.00      100.35      2.08 o
  -3  -3   1       70.83       81.42      1.78 o
  -2  -3   1    17566.44    19684.33    121.26 o
  -1  -3   1      354.75      439.80      3.53 o
   0  -3   1     1196.70     1071.28     10.38 o
   1  -3   1        5.95        0.18      0.27 o
   2  -3   1      154.02      224.54      2.55 o
   3  -3   1       26.20       37.20      0.92 o
   4  -3   1     1916.68     1957.58     18.91 o
   5  -3   1      326.35      241.02      3.63 o
   6  -3   1        5.83        6.77      0.90 o
   7  -3   1        1.48        3.11      1.05 o
   8  -3   1       64.09       63.00      2.79 o
   9  -3   1        1.16        3.05      2.04 o
  10  -3   1       12.97        5.22      2.82 o
  11  -3   1       10.79       10.03      2.23 o
 -11  -2   1        1.98        2.92      2.92 o
 -10  -2   1       18.91       17.66      2.93 o
  -9  -2   1        5.35        4.28      1.83 o
  -8  -2   1       61.67       59.46      3.11 o
  -7  -2   1        1.08        0.70      0.82 o
  -6  -2   1      469.73      489.74      5.58 o
  -5  -2   1       39.59       41.45      1.38 o
  -4  -2   1      245.44      233.48      3.03 o
  -3  -2   1      417.30      403.47      3.82 o
  -2  -2   1      551.41      584.15      4.02 o
  -1  -2   1     3130.87     3152.27     19.79 o
   0  -2   1     2003.88     1973.48     13.12 o
   1  -2   1     1222.10     1484.22     10.58 o
   2  -2   1      323.41      224.91      2.54 o
   3  -2   1      806.42      855.59      8.68 o
   4  -2   1       78.00       86.92      1.83 o
   5  -2   1      166.87      142.88      2.69 o
   6  -2   1       34.14       33.73      1.53 o
   7  -2   1        5.54        5.06      1.11 o
   8  -2   1      106.45      114.98      3.69 o
   9  -2   1        4.77        6.21      1.57 o
  10  -2   1        3.75        4.48      1.76 o
  11  -2   1        3.70        6.57      2.06 o
 -11  -1   1        0.76        3.57      2.14 o
 -10  -1   1       43.99       42.88      3.21 o
  -9  -1   1        0.78       -0.06      1.29 o
  -8  -1   1      128.36      130.02      3.85 o
  -7  -1   1       59.73       57.87      2.16 o
  -6  -1   1       79.74       76.69      2.02 o
  -5  -1   1       31.35       33.40      1.28 o
  -4  -1   1      193.28      198.42      3.00 o
  -3  -1   1      166.75      232.32      3.70 o
  -2  -1   1        7.11        4.68      0.41 o
  -1  -1   1     8346.50     9831.17     64.59 o
   0  -1   1     4798.90     2583.21     57.69 o
   1  -1   1     1583.55     1462.05     23.94 o
   2  -1   1     6737.37     6724.30     77.14 o
   3  -1   1     1237.43     1305.31     15.22 o
   4  -1   1      191.31      183.46      2.64 o
   5  -1   1        1.55        0.96      0.59 o
   6  -1   1      154.37      146.43      3.30 o
   7  -1   1        0.18        1.76      0.94 o
   8  -1   1       32.42       26.83      2.06 o
   9  -1   1        0.27       -0.40      1.21 o
  10  -1   1        3.58        5.40      1.93 o
  11  -1   1       19.73       20.76      2.94 o
 -11   0   1       22.81       27.31      4.23 o
 -10   0   1        0.34        2.23      1.91 o
  -9   0   1       97.35       99.21      7.29 o
  -8   0   1       17.49       16.92      1.74 o
  -7   0   1       73.01       83.00      2.18 o
  -6   0   1      253.10      284.88      3.90 o
  -5   0   1      373.76      374.49      4.17 o
  -4   0   1      105.56       75.20      1.74 o
  -3   0   1      139.90      115.52      1.67 o
  -2   0   1     8484.77     8415.49     56.94 o
  -1   0   1        1.91        8.72      0.44 o
   0   0   1     2062.53       -0.04      0.04 o
   1   0   1     8545.33     9962.67    156.66 o
   2   0   1     4774.06     5058.51     64.52 o
   3   0   1     2623.65     2533.54     26.38 o
   4   0   1       64.44       68.16      1.91 o
   5   0   1        2.12       -0.27      0.58 o
   6   0   1      112.51      124.39      2.94 o
   7   0   1        8.22        6.67      1.12 o
   8   0   1        8.64       10.90      2.06 o
   9   0   1       21.22       16.96      2.29 o
  10   0   1        4.80        4.54      1.73 o
  11   0   1       14.26       16.58      2.79 o
 -11   1   1        4.44        2.92      2.90 o
 -10   1   1       47.69       52.92      3.82 o
  -9   1   1        8.03        4.14      1.75 o
  -8   1   1        1.17        2.01      1.12 o
  -7   1   1       29.04       24.80      1.58 o
  -6   1   1        0.40        0.75      0.63 o
  -5   1   1        8.95       10.93      0.78 o
  -4   1   1     1356.27     1427.65     13.31 o
  -3   1   1      419.54      374.81      3.93 o
  -2   1   1     1100.13      808.39      6.39 o
  -1   1   1     2198.68     1929.17     14.10 o
   0   1   1        0.93       -0.35      0.35 o
   1   1   1      400.11      235.16      1.91 o
   2   1   1    39105.79    50703.39    429.44 o
   3   1   1     3200.55     3365.78     27.21 o
   4   1   1       71.13       79.87      2.07 o
   5   1   1       38.38       46.23      1.53 o
   6   1   1      277.36      316.97      4.76 o
   7   1   1       43.93       50.12      2.03 o
   8   1   1       14.16       14.03      1.63 o
   9   1   1       12.85       14.52      2.00 o
  10   1   1        1.06        0.70      1.82 o
  11   1   1        0.95       -0.30      1.93 o
 -12   2   1        1.91       -0.04      2.60 o
 -11   2   1        4.74        3.22      2.22 o
 -10   2   1        8.48        8.86      2.13 o
  -9   2   1       58.82       55.02      3.59 o
  -8   2   1       37.88       39.07      2.20 o
  -7   2   1      205.81      242.90      3.90 o
  -6   2   1      274.39      277.40      3.73 o
  -5   2   1      147.08      167.25      2.61 o
  -4   2   1      892.37      968.03      9.52 o
  -3   2   1     1553.10     1438.61     12.38 o
  -2   2   1      862.47      947.40      7.45 o
  -1   2   1     1617.69     1776.78     12.02 o
   0   2   1      632.26      457.62      3.67 o
   1   2   1    16185.94    17231.17    100.06 o
   2   2   1     8978.29     9278.32     62.26 o
   3   2   1      856.22      888.77      7.51 o
   4   2   1       82.02       93.24      1.71 o
   5   2   1      109.70      128.25      2.38 o
   6   2   1        0.01        0.20      0.76 o
   7   2   1        5.67        3.22      1.23 o
   8   2   1       25.98       30.67      2.39 o
   9   2   1        3.08        4.94      1.78 o
  10   2   1       12.30       16.85      2.77 o
  11   2   1        1.16        2.76      2.12 o
 -12   3   1        1.14        2.42      2.33 o
 -11   3   1       26.06       23.15      3.19 o
 -10   3   1       10.16       13.91      2.42 o
  -9   3   1       11.64        9.42      2.64 o
  -8   3   1       15.02       14.29      1.61 o
  -7   3   1       27.84       39.19      1.77 o
  -6   3   1       34.81       37.62      1.53 o
  -5   3   1      223.52      203.76      3.00 o
  -4   3   1       74.98       79.05      1.84 o
  -3   3   1       68.72       61.55      1.34 o
  -2   3   1     9590.83    10089.80     64.98 o
  -1   3   1     3457.82     3672.47     25.30 o
   0   3   1     4189.40     3841.92     39.35 o
   1   3   1      140.83      225.07      2.24 o
   2   3   1       82.00      109.28      1.73 o
   3   3   1       67.99       80.50      1.95 o
   4   3   1      863.78      854.91      7.35 o
   5   3   1       23.49       23.03      1.03 o
   6   3   1        0.06        0.50      1.03 o
   7   3   1        8.63        7.85      1.43 o
   8   3   1        6.36        6.74      1.54 o
   9   3   1        4.92        2.19      1.84 o
  10   3   1       12.26        9.33      2.81 o
 -12   4   1       28.37       19.95      4.55 o
 -11   4   1       61.58       65.14      6.17 o
 -10   4   1       20.00       20.18      3.04 o
  -9   4   1        3.71        3.24      2.44 o
  -8   4   1       80.50       86.17      2.74 o
  -7   4   1      187.32      169.94      3.56 o
  -6   4   1       87.80       93.28      2.30 o
  -5   4   1      351.22      381.65      4.72 o
  -4   4   1      789.24      812.01      8.53 o
  -3   4   1     2325.43     2437.91     19.30 o
  -2   4   1     1338.41     1279.57      9.21 o
  -1   4   1     2019.45     1993.35     15.14 o
   0   4   1      410.88      466.56      5.74 o
   1   4   1        0.73        7.07      0.61 o
   2   4   1     1343.43     1487.05     11.54 o
   3   4   1      964.60      947.29      9.03 o
   4   4   1      877.05      929.57      8.15 o
   5   4   1      181.52      184.48      2.79 o
   6   4   1       14.63       10.74      1.06 o
   7   4   1        0.45       -0.03      1.18 o
   8   4   1        1.23       -1.17      1.56 o
   9   4   1        7.55        4.14      2.12 o
  10   4   1        7.41        8.87      3.26 o
 -12   5   1        2.35       -2.00      2.00 o
 -11   5   1       26.15       27.96      3.38 o
 -10   5   1       38.94       45.22      6.55 o
  -9   5   1       62.01       52.96      3.57 o
  -8   5   1       46.24       44.29      2.54 o
  -7   5   1        0.55        1.89      0.94 o
  -6   5   1      304.69      343.83      4.79 o
  -5   5   1        2.29        2.41      0.58 o
  -4   5   1     1084.62     1125.72     10.01 o
  -3   5   1      134.17      152.67      2.43 o
  -2   5   1     1501.04     1490.93     11.88 o
  -1   5   1       55.72       69.19      1.69 o
   0   5   1        1.66       -0.53      0.53 o
   1   5   1        2.11        0.95      0.52 o
   2   5   1        0.64        0.47      0.60 o
   3   5   1     2556.76     2688.10     22.76 o
   4   5   1       26.77       16.44      1.07 o
   5   5   1       50.29       55.52      1.71 o
   6   5   1      112.85      110.09      2.60 o
   7   5   1        1.03       -0.50      1.32 o
   8   5   1        4.58        2.02      1.90 o
   9   5   1       31.44       34.34      3.64 o
  10   5   1        1.55        4.56      8.03 o
 -12   6   1       14.34       10.90      3.33 o
 -11   6   1        1.20        3.99      2.18 o
 -10   6   1       54.74       56.40      4.02 o
  -9   6   1        0.13        0.21      1.74 o
  -8   6   1      482.41      478.12      7.75 o
  -7   6   1       36.78       37.97      2.16 o
  -6   6   1        1.43        0.44      0.81 o
  -5   6   1        8.47        8.57      1.16 o
  -4   6   1       46.97       40.30      1.40 o
  -3   6   1      459.00      536.47      5.34 o
  -2   6   1      321.81      318.38      3.89 o
  -1   6   1     1083.45     1060.93      9.17 o
   0   6   1      694.02      830.65      7.98 o
   1   6   1       96.06       73.16      1.79 o
   2   6   1      120.38      139.93      2.39 o
   3   6   1       17.73       21.80      1.01 o
   4   6   1      306.24      308.13      4.08 o
   5   6   1      265.50      274.01      4.13 o
   6   6   1       34.18       28.63      1.71 o
   7   6   1        0.00        1.38      1.02 o
   8   6   1       18.67       23.52      3.94 o
   9   6   1       34.07       40.64      5.15 o
  10   6   1        0.25       -2.51      2.70 o
 -11   7   1        0.47       -0.22      1.98 o
 -10   7   1        0.03        4.42      2.12 o
  -9   7   1       54.85       57.52      3.95 o
  -8   7   1       81.22       69.15      4.02 o
  -7   7   1      450.98      467.08      7.18 o
  -6   7   1        0.00       -0.43      0.78 o
  -5   7   1      113.84      117.04      2.65 o
  -4   7   1        2.42        3.90      0.80 o
  -3   7   1      347.44      340.30      4.34 o
  -2   7   1      649.15      733.20      7.35 o
  -1   7   1      345.45      342.76      4.66 o
   0   7   1      140.09      111.00      2.64 o
   1   7   1       91.69      100.31      3.23 o
   2   7   1        0.80        1.17      0.74 o
   3   7   1        3.22        0.90      0.74 o
   4   7   1       25.22       33.75      1.58 o
   5   7   1      488.92      482.66      6.89 o
   6   7   1        0.51        2.35      1.25 o
   7   7   1       41.43       34.83      2.39 o
   8   7   1        0.41        1.16      2.64 o
   9   7   1        4.75        6.69      3.43 o
 -11   8   1       16.47       24.86      3.62 o
 -10   8   1       16.85       19.19      3.35 o
  -9   8   1       22.84       20.38      2.86 o
  -8   8   1        6.59        5.36      1.97 o
  -7   8   1       18.91       20.12      2.07 o
  -6   8   1       27.83       23.28      1.71 o
  -5   8   1      675.29      713.27      8.21 o
  -4   8   1        0.41        2.32      0.74 o
  -3   8   1      151.69      180.40      3.32 o
  -2   8   1       11.60       19.45      1.26 o
  -1   8   1       11.44       15.27      1.22 o
   0   8   1      318.75      360.87      5.96 o
   1   8   1      832.66      947.04     10.67 o
   2   8   1        1.56        3.99      0.91 o
   3   8   1        9.45       14.83      1.43 o
   4   8   1      131.09      140.19      4.22 o
   5   8   1       70.45       61.88      2.84 o
   6   8   1       29.72       26.56      2.39 o
   7   8   1        3.58        6.91      2.97 o
   8   8   1        6.37        4.73      3.01 o
   9   8   1        1.32       -2.28      3.05 o
 -11   9   1       11.95       10.86      4.40 o
 -10   9   1        4.44        4.95      2.25 o
  -9   9   1        0.19        2.87      1.97 o
  -8   9   1        0.04        2.48      1.74 o
  -7   9   1      248.97      232.00      7.20 o
  -6   9   1      247.89      272.38      5.49 o
  -5   9   1      851.61      878.29      9.84 o
  -4   9   1       24.18       23.60      1.44 o
  -3   9   1       12.93       15.76      1.25 o
  -2   9   1      167.07      145.60      3.15 o
  -1   9   1        8.95        6.37      1.17 o
   0   9   1        3.18        4.61      1.26 o
   1   9   1        5.07        4.06      1.13 o
   2   9   1        0.27       -0.17      0.78 o
   3   9   1       71.90       79.81      2.49 o
   4   9   1       22.64       22.57      1.89 o
   5   9   1        0.70        0.16      1.43 o
   6   9   1       97.99       87.60      5.09 o
   7   9   1        3.39        3.92      2.19 o
   8   9   1        1.70       -0.12      4.16 o
 -11  10   1        2.84        4.97      2.98 o
 -10  10   1        0.03        1.12      2.79 o
  -9  10   1        1.66        3.56      2.11 o
  -8  10   1       42.72       41.34      3.76 o
  -7  10   1      156.03      159.48      6.19 o
  -6  10   1      141.29      127.01      4.76 o
  -5  10   1        1.14        1.37      1.39 o
  -4  10   1       45.51       51.16      2.03 o
  -3  10   1      185.03      191.62      3.97 o
  -2  10   1      415.79      364.37      5.45 o
  -1  10   1       36.14       33.35      2.18 o
   0  10   1        1.24       -0.80      1.12 o
   1  10   1       89.79       93.83      3.20 o
   2  10   1       55.57       60.73      3.63 o
   3  10   1      224.92      196.42      4.06 o
   4  10   1      147.51      151.14      4.86 o
   5  10   1        5.18        4.87      2.06 o
   6  10   1        4.96        5.29      2.51 o
   7  10   1        5.03        5.45      3.27 o
   8  10   1        7.68       11.44      5.60 o
 -11  11   1        1.01        1.99      3.01 o
 -10  11   1       14.59       16.28      3.99 o
  -9  11   1       14.71        8.29      3.29 o
  -8  11   1       68.70       57.58      8.28 o
  -7  11   1       79.09       75.46      5.79 o
  -6  11   1       56.80       47.38      3.74 o
  -5  11   1       31.12       26.48      2.53 o
  -4  11   1      122.71      115.15      3.69 o
  -3  11   1        2.19        1.48      1.32 o
  -2  11   1      148.87      154.91      4.51 o
  -1  11   1       48.51       71.49      4.25 o
   0  11   1      254.34      261.61      7.41 o
   1  11   1       90.28       87.26      7.82 o
   2  11   1       40.59       42.72      3.44 o
   3  11   1      112.43      103.07      3.88 o
   4  11   1        2.24        3.51      2.01 o
   5  11   1       52.47       57.93      5.80 o
   6  11   1        0.69        6.63      3.30 o
   7  11   1        0.37        6.29      3.28 o
 -10  12   1       26.96       42.91      5.67 o
  -9  12   1        1.68       -2.18      2.18 o
  -8  12   1       27.98       28.48      4.54 o
  -7  12   1        0.21        4.07      2.30 o
  -6  12   1       34.61       35.03      3.74 o
  -5  12   1       24.78       30.66      3.10 o
  -4  12   1      627.33      639.28     10.75 o
  -3  12   1      260.58      257.73      6.22 o
  -2  12   1      370.93      352.67      8.29 o
  -1  12   1      299.54      319.70      9.68 o
   0  12   1       20.96       24.25      3.08 o
   1  12   1       71.55       67.84      3.85 o
   2  12   1      282.89      288.02      7.63 o
   3  12   1       13.43       15.66      2.38 o
   4  12   1       18.08       14.49      2.86 o
   5  12   1       36.21       36.80      5.32 o
   6  12   1       40.38       48.40      7.55 o
   7  12   1        8.88        7.10      4.83 o
 -10  13   1        2.26        4.02      4.95 o
  -9  13   1       15.64       20.40      6.59 o
  -8  13   1        0.07        0.47      2.75 o
  -7  13   1        0.97        0.77      2.56 o
  -6  13   1        0.11        3.03      2.32 o
  -5  13   1        5.65        1.19      1.96 o
  -4  13   1       43.29       35.07      3.15 o
  -3  13   1        5.96        6.25      2.01 o
  -2  13   1        0.00        1.56      1.80 o
  -1  13   1        0.07        1.73      3.25 o
   0  13   1       10.99       10.76      2.69 o
   1  13   1       14.87       10.76      2.75 o
   2  13   1       18.84       24.34      3.18 o
   3  13   1        0.13       -1.57      1.95 o
   4  13   1       31.91       22.23      6.86 o
   5  13   1        0.55        1.10      5.07 o
   6  13   1        7.78        5.72      5.03 o
  -9  14   1        1.55        5.72      3.06 o
  -8  14   1        0.28        4.79      4.18 o
  -7  14   1        0.49        6.37      4.22 o
  -6  14   1        0.80        2.76      4.02 o
  -5  14   1       11.80       17.08      4.12 o
  -4  14   1       42.18       37.50      4.29 o
  -3  14   1      102.55      110.23      5.58 o
  -2  14   1        7.33        8.23      2.50 o
  -1  14   1       61.18       78.68      7.12 o
   0  14   1        1.02        2.40      4.15 o
   1  14   1        4.41       -0.28      2.50 o
   2  14   1       34.30       37.32      5.07 o
   3  14   1       14.36        7.67      4.02 o
   4  14   1        4.89        3.00      5.23 o
   5  14   1        5.49        3.53      5.35 o
  -9  15   1        2.58        6.24      3.32 o
  -8  15   1        0.55        8.36      4.87 o
  -7  15   1       17.89       13.91      5.19 o
  -6  15   1       34.69       46.69      8.52 o
  -5  15   1        4.70        1.42      4.67 o
  -4  15   1        3.76        6.32      3.72 o
  -3  15   1        7.59        6.65      3.90 o
  -2  15   1       54.95       57.87      7.71 o
  -1  15   1        0.08       -2.08      3.09 o
   0  15   1        0.46        0.57      5.35 o
   1  15   1        0.94       -4.65      4.65 o
   2  15   1       36.69       38.49      4.09 o
   3  15   1        0.67        0.51      3.63 o
   4  15   1        3.11        4.54      5.56 o
  -8  16   1       23.01       15.05      5.84 o
  -4  16   1       36.69       54.24      9.70 o
  -3  16   1       15.51       15.21      4.65 o
  -2  16   1       11.15       18.36      4.99 o
  -1  16   1       11.91       10.66      9.05 o
   0  16   1       12.63       18.99      4.15 o
   1  16   1       13.75        9.52      3.67 o
   2  16   1        6.67        6.07      3.79 o
   3  16   1        0.82        4.38      6.29 o
  -7  17   1        7.47        6.00      5.88 o
  -4  17   1        3.04        5.15      6.08 o
  -3  17   1        8.41        9.77      6.77 o
  -2  17   1        1.59        0.11      4.09 o
  -1  17   1        5.84        4.46      3.49 o
   0  17   1        0.46       -2.55      4.00 o
   1  17   1       18.07       17.38      4.64 o
   2  17   1        1.54        6.20      4.42 o
  -5  18   1       21.36       44.58      9.05 o
  -4  18   1        3.78       16.95      9.72 o
  -3  18   1        7.31        5.41      3.74 o
  -2  18   1        2.37        7.34      4.60 o
  -1  18   1        5.50       16.37      4.34 o
   0  18   1        0.05        6.60      3.88 o
  -1 -18   2        0.74        3.42      3.69 o
   0 -18   2       11.31       11.40      4.77 o
   1 -18   2        0.50        7.01      4.06 o
   2 -18   2       22.49        6.39      5.05 o
   3 -18   2        4.36        7.83      5.35 o
   4 -18   2       16.75       23.81      7.06 o
   5 -18   2       19.01       15.82      6.61 o
  -2 -17   2        0.04        0.82      4.33 o
  -1 -17   2        1.83        5.74      3.58 o
   0 -17   2        8.04       12.20      3.92 o
   1 -17   2       19.67       19.74      4.35 o
   2 -17   2        0.41        5.88      5.78 o
   3 -17   2       10.53       12.74      6.33 o
   4 -17   2        3.91        6.13      5.72 o
   5 -17   2       17.01       13.10      5.96 o
   6 -17   2       19.18       25.68      6.73 o
   7 -17   2        0.31        5.15      4.46 o
  -4 -16   2       13.94       -1.76     14.36 o
  -3 -16   2        4.51        4.96      4.01 o
  -2 -16   2       18.27       21.27      4.37 o
  -1 -16   2        5.03        5.98      3.30 o
   0 -16   2       24.24       30.76      5.86 o
   1 -16   2       40.59       47.46      4.12 o
   2 -16   2       64.76       72.64      4.87 o
   3 -16   2       13.13       16.62      5.66 o
   4 -16   2        5.38        4.76      3.28 o
   5 -16   2       11.36       11.66      5.74 o
   6 -16   2        8.83       13.77      3.99 o
   7 -16   2       17.90       15.85      3.77 o
   8 -16   2        4.55        6.94      2.93 o
  -5 -15   2       39.19       31.68      8.88 o
  -4 -15   2       38.87       43.04      6.46 o
  -3 -15   2        0.71        2.88      5.23 o
  -2 -15   2       11.44        5.76      3.97 o
  -1 -15   2        0.01        4.22      3.31 o
   0 -15   2       58.07       62.74      7.95 o
   1 -15   2       29.85       25.66      3.90 o
   2 -15   2        5.59        6.93      2.38 o
   3 -15   2        2.08        1.44      1.92 o
   4 -15   2        1.99        2.44      2.29 o
   5 -15   2       10.32       13.59      3.21 o
   6 -15   2        0.04       -0.83      2.00 o
   7 -15   2        4.57        4.99      2.70 o
   8 -15   2        3.14        4.35      2.14 o
  -6 -14   2       29.85       40.61      8.68 o
  -5 -14   2       25.82       29.70      8.40 o
  -4 -14   2       20.01        3.25      5.92 o
  -3 -14   2        1.15       -3.08      4.62 o
  -2 -14   2       19.59       23.38      4.89 o
  -1 -14   2       41.20       37.73      7.89 o
   0 -14   2       10.18        6.83      5.42 o
   1 -14   2      164.15      178.81      7.26 o
   2 -14   2       55.74       52.94      3.82 o
   3 -14   2       78.83       70.28      4.21 o
   4 -14   2        1.42        1.28      1.53 o
   5 -14   2        0.42        1.93      1.69 o
   6 -14   2        5.95        8.42      2.28 o
   7 -14   2        6.91        6.74      2.29 o
   8 -14   2        1.59        3.92      1.91 o
   9 -14   2        0.75        1.93      3.17 o
  -6 -13   2       14.53       10.51      6.53 o
  -5 -13   2        5.99        6.86      4.87 o
  -4 -13   2        0.02       -1.88      3.46 o
  -3 -13   2       11.83       27.00     12.72 o
  -2 -13   2       65.26       65.28      7.57 o
  -1 -13   2      177.04      181.97      7.16 o
   0 -13   2       19.63       17.08      3.78 o
   1 -13   2       25.37       25.92      2.95 o
   2 -13   2       12.57       10.22      2.26 o
   3 -13   2       26.85       24.14      2.43 o
   4 -13   2       20.52       18.38      2.25 o
   5 -13   2       65.47       61.64      3.71 o
   6 -13   2       16.08       15.63      2.34 o
   7 -13   2       25.11       26.13      3.21 o
   8 -13   2        0.48        0.91      2.31 o
   9 -13   2        5.85       13.21      4.71 o
  -7 -12   2        1.19        2.47      4.91 o
  -5 -12   2       38.28       56.63      9.13 o
  -4 -12   2       70.09       63.99     11.64 o
  -3 -12   2       25.56       25.58      2.66 o
  -2 -12   2      312.96      291.57      7.77 o
  -1 -12   2      304.27      284.79      8.94 o
   0 -12   2      393.12      382.12      8.84 o
   1 -12   2        0.01       -0.81      1.56 o
   2 -12   2       16.10       13.10      1.94 o
   3 -12   2        2.79       -0.48      1.11 o
   4 -12   2       49.11       49.21      2.88 o
   5 -12   2       14.24       16.32      2.18 o
   6 -12   2        4.22        3.81      1.73 o
   7 -12   2       11.99       10.24      2.68 o
   8 -12   2        0.20       -1.93      2.61 o
   9 -12   2        4.19        8.72      2.54 o
  10 -12   2        0.01        2.77      2.34 o
  -8 -11   2        2.37        2.19      4.87 o
  -6 -11   2        0.52        0.45      3.61 o
  -5 -11   2        2.10        0.65      8.74 o
  -4 -11   2        3.50        3.67      3.40 o
  -3 -11   2       48.64       62.76      5.17 o
  -2 -11   2        7.39       11.52      2.13 o
  -1 -11   2      236.79      250.70      6.02 o
   0 -11   2       60.35       77.70      3.46 o
   1 -11   2       34.30       35.74      2.55 o
   2 -11   2       17.45       18.08      1.57 o
   3 -11   2       28.06       25.27      1.98 o
   4 -11   2        0.25       -0.53      1.04 o
   5 -11   2        5.29        4.81      1.35 o
   6 -11   2      182.34      186.52      5.36 o
   7 -11   2       53.90       42.31      2.65 o
   8 -11   2       75.92       71.99      4.49 o
   9 -11   2       33.87       37.41      3.70 o
  10 -11   2       16.03       13.94      2.83 o
  -8 -10   2        2.76        6.86      3.63 o
  -7 -10   2        7.62        9.41      4.71 o
  -6 -10   2       62.64       44.95      7.87 o
  -5 -10   2       17.59       17.97      3.56 o
  -4 -10   2        7.01        8.77      1.86 o
  -3 -10   2       71.11       83.09      3.05 o
  -2 -10   2        9.70        8.81      1.36 o
  -1 -10   2       27.08       19.28      1.90 o
   0 -10   2       12.67       19.77      1.93 o
   1 -10   2      150.07      144.43      4.03 o
   2 -10   2      184.16      208.15      3.68 o
   3 -10   2       35.23       40.79      1.87 o
   4 -10   2       76.74       69.76      2.34 o
   5 -10   2      128.43      112.71      2.85 o
   6 -10   2      479.50      469.29      7.86 o
   7 -10   2       14.17        8.89      2.46 o
   8 -10   2       65.94       71.25      4.24 o
   9 -10   2        0.76       -0.73      1.72 o
  10 -10   2        5.47        4.77      2.23 o
  -9  -9   2        5.65        6.87      3.85 o
  -8  -9   2       93.46      100.60     10.83 o
  -7  -9   2       17.59       22.72      6.61 o
  -6  -9   2        4.28        2.95      2.75 o
  -5  -9   2        0.39        3.53      1.91 o
  -4  -9   2        2.29        1.28      1.06 o
  -3  -9   2        7.87        9.64      1.19 o
  -2  -9   2      210.80      213.16      3.81 o
  -1  -9   2      511.79      502.94      7.54 o
   0  -9   2       18.55       22.92      1.50 o
   1  -9   2      664.99      678.89      8.48 o
   2  -9   2       27.71       34.26      1.48 o
   3  -9   2        3.78        2.44      0.82 o
   4  -9   2      405.60      437.48      6.19 o
   5  -9   2      281.01      263.08      4.16 o
   6  -9   2      728.12      725.17      9.10 o
   7  -9   2      300.55      294.69      6.77 o
   8  -9   2        6.19        6.53      1.94 o
   9  -9   2        0.11        0.34      1.83 o
  10  -9   2        0.77        0.30      1.79 o
  11  -9   2        6.64        9.29      2.46 o
  -9  -8   2        0.03       -2.28      2.70 o
  -8  -8   2        3.32       -1.70      3.77 o
  -7  -8   2       19.35       17.80      4.42 o
  -6  -8   2       34.51       32.68      5.15 o
  -5  -8   2      113.58      131.29      3.19 o
  -4  -8   2       22.53       26.38      1.54 o
  -3  -8   2       80.70       84.53      2.25 o
  -2  -8   2       18.15       24.39      1.36 o
  -1  -8   2      622.48      634.28      8.84 o
   0  -8   2      255.29      230.13      3.83 o
   1  -8   2       56.33       55.41      2.97 o
   2  -8   2      843.13      903.31      8.79 o
   3  -8   2       99.17       97.63      2.32 o
   4  -8   2       22.51       33.26      1.40 o
   5  -8   2       46.86       45.50      1.65 o
   6  -8   2       19.41       18.70      2.22 o
   7  -8   2       13.52       13.24      1.79 o
   8  -8   2        0.63        2.70      1.41 o
   9  -8   2        3.99        3.11      1.75 o
  10  -8   2        2.22       -0.14      1.69 o
  11  -8   2       12.48       15.19      2.82 o
 -10  -7   2        2.66       11.07      6.08 o
  -9  -7   2       42.56       32.64      3.52 o
  -8  -7   2       25.78       17.80      3.93 o
  -7  -7   2        6.16        2.21      2.36 o
  -6  -7   2       17.87       15.43      2.40 o
  -5  -7   2       78.38       87.10      2.47 o
  -4  -7   2       94.29       96.81      2.20 o
  -3  -7   2        1.99        0.81      0.66 o
  -2  -7   2        1.15        0.71      0.65 o
  -1  -7   2      241.10      300.00      3.69 o
   0  -7   2      428.25      472.08      5.40 o
   1  -7   2      203.12      266.16      3.86 o
   2  -7   2       92.41       87.49      2.07 o
   3  -7   2      633.94      660.27      7.54 o
   4  -7   2      890.69      906.94      8.51 o
   5  -7   2       53.61       57.49      1.59 o
   6  -7   2       10.06        9.54      1.25 o
   7  -7   2      256.46      246.98      5.52 o
   8  -7   2       38.19       44.32      2.59 o
   9  -7   2        0.12        2.82      2.21 o
  10  -7   2        0.05       -0.87      1.60 o
  11  -7   2        0.17        1.89      1.91 o
 -10  -6   2       13.35       14.37      4.32 o
  -9  -6   2        9.04        4.14      2.57 o
  -8  -6   2       14.54       15.13      3.62 o
  -7  -6   2       11.34       10.69      2.43 o
  -6  -6   2      173.53      183.78      5.61 o
  -5  -6   2      121.75      123.55      2.49 o
  -4  -6   2      399.80      398.46      4.66 o
  -3  -6   2      394.88      416.65      4.66 o
  -2  -6   2        3.03       10.15      0.86 o
  -1  -6   2      436.31      364.78      3.99 o
   0  -6   2       38.37       30.29      1.22 o
   1  -6   2      410.65      457.28      5.24 o
   2  -6   2      172.00      148.36      2.33 o
   3  -6   2     1182.11     1162.04     13.62 o
   4  -6   2      198.08      187.91      2.69 o
   5  -6   2      408.88      415.68      6.17 o
   6  -6   2       37.24       30.86      1.64 o
   7  -6   2        6.22        5.00      1.26 o
   8  -6   2       11.00       13.25      1.69 o
   9  -6   2       26.73       31.91      2.40 o
  10  -6   2       41.69       45.58      3.36 o
  11  -6   2       10.46        5.86      2.06 o
 -10  -5   2        0.18       -2.64      2.64 o
  -9  -5   2       47.58       48.15      5.35 o
  -8  -5   2       59.85       62.66      3.72 o
  -7  -5   2        0.23        0.27      2.20 o
  -6  -5   2       62.28       71.13      3.66 o
  -5  -5   2        0.05        0.85      0.65 o
  -4  -5   2      435.45      433.73      4.75 o
  -3  -5   2      377.96      339.29      3.87 o
  -2  -5   2       20.63       20.95      1.01 o
  -1  -5   2      570.52      687.81      5.77 o
   0  -5   2       13.12        8.67      0.70 o
   1  -5   2        3.18        9.28      0.68 o
   2  -5   2      100.89      137.59      2.27 o
   3  -5   2     3340.02     3526.90     27.05 o
   4  -5   2        2.74        3.20      0.54 o
   5  -5   2      158.42      152.38      2.88 o
   6  -5   2      110.59      114.39      2.76 o
   7  -5   2        0.49        0.87      0.98 o
   8  -5   2       16.37       17.84      1.73 o
   9  -5   2        0.00       -0.81      1.28 o
  10  -5   2        6.96        9.00      2.08 o
  11  -5   2       19.47       24.89      4.76 o
 -11  -4   2        0.54       -0.50      4.28 o
 -10  -4   2        0.09        1.50      2.88 o
  -9  -4   2       36.95       46.18     10.65 o
  -8  -4   2        0.12        0.41      1.39 o
  -7  -4   2        9.01        7.79      1.59 o
  -6  -4   2        3.47        2.72      1.10 o
  -5  -4   2       22.05       22.46      1.37 o
  -4  -4   2      629.00      649.07      6.17 o
  -3  -4   2      372.68      329.32      3.63 o
  -2  -4   2        0.31       -0.27      0.39 o
  -1  -4   2      265.46      359.62      4.57 o
   0  -4   2      729.68      697.22      5.99 o
   1  -4   2     1229.49     1142.45      9.47 o
   2  -4   2      372.01      498.42      4.64 o
   3  -4   2     1654.26     1729.25     14.63 o
   4  -4   2       21.47       21.06      0.97 o
   5  -4   2     1286.49     1297.96     13.31 o
   6  -4   2        0.21        0.43      0.66 o
   7  -4   2       47.66       50.28      2.27 o
   8  -4   2       74.54       82.41      3.21 o
   9  -4   2       54.83       55.73      2.80 o
  10  -4   2       32.41       34.00      2.94 o
  11  -4   2        6.86       10.99      2.27 o
 -11  -3   2        6.17        7.56      5.23 o
 -10  -3   2       28.64       33.71      7.57 o
  -9  -3   2       76.99       80.48      4.50 o
  -8  -3   2        9.25       11.88      1.71 o
  -7  -3   2       39.76       43.34      2.09 o
  -6  -3   2       58.60       59.44      2.05 o
  -5  -3   2      115.95      129.99      2.94 o
  -4  -3   2       64.77       58.95      1.35 o
  -3  -3   2        2.49        0.41      0.40 o
  -2  -3   2     1415.70     1277.40      8.84 o
  -1  -3   2      115.62      100.03      1.61 o
   0  -3   2     1291.92     1255.91      8.44 o
   1  -3   2      276.30      322.72      2.83 o
   2  -3   2       12.14        7.05      0.42 o
   3  -3   2        0.40        0.23      0.47 o
   4  -3   2      133.90      120.44      2.55 o
   5  -3   2       47.43       54.13      1.44 o
   6  -3   2      175.85      191.74      3.70 o
   7  -3   2      231.99      212.35      4.40 o
   8  -3   2       20.03       15.07      1.59 o
   9  -3   2       31.02       35.88      2.37 o
  10  -3   2       19.71       16.95      2.31 o
  11  -3   2        0.00        0.18      1.64 o
 -11  -2   2       13.35       15.94      4.05 o
 -10  -2   2        0.60       -0.77      2.05 o
  -9  -2   2        1.62       -0.57      1.65 o
  -8  -2   2       10.40        7.47      1.34 o
  -7  -2   2       43.66       42.05      1.85 o
  -6  -2   2       62.92       68.93      1.97 o
  -5  -2   2        1.58        0.81      0.61 o
  -4  -2   2      464.29      444.83      4.51 o
  -3  -2   2      803.45      945.29      7.14 o
  -2  -2   2     4131.30     4544.80     29.56 o
  -1  -2   2     1662.94     1521.34     10.52 o
   0  -2   2     7503.78     7565.60     45.54 o
   1  -2   2        2.04        0.78      0.25 o
   2  -2   2      204.94      228.15      3.01 o
   3  -2   2       54.33       64.88      1.34 o
   4  -2   2     1296.69     1270.32     15.52 o
   5  -2   2        4.76        0.05      0.47 o
   6  -2   2        1.28        0.80      0.71 o
   7  -2   2        2.69        0.30      0.89 o
   8  -2   2        0.03        0.81      1.05 o
   9  -2   2       65.24       69.62      3.07 o
  10  -2   2        4.31        5.77      1.78 o
  11  -2   2        9.38        8.18      2.13 o
 -11  -1   2       31.26       29.31      4.73 o
 -10  -1   2       16.70       20.18      2.56 o
  -9  -1   2        0.02        1.99      2.10 o
  -8  -1   2       27.48       24.65      2.81 o
  -7  -1   2      236.30      237.15      4.22 o
  -6  -1   2       40.03       39.01      1.61 o
  -5  -1   2        0.77        0.29      0.59 o
  -4  -1   2      217.45      209.05      2.86 o
  -3  -1   2     1532.84     1335.60      9.47 o
  -2  -1   2      664.83      477.38      3.88 o
  -1  -1   2     1019.35      771.98      5.37 o
   0  -1   2       47.77       80.65      0.84 o
   1  -1   2       21.64       40.84      1.99 o
   2  -1   2     4426.58     4381.81     69.44 o
   3  -1   2       71.64       82.25      2.64 o
   4  -1   2     1322.72     1254.60     18.83 o
   5  -1   2      281.48      304.43      3.95 o
   6  -1   2      247.41      246.09      4.44 o
   7  -1   2        3.81        4.46      1.08 o
   8  -1   2       57.41       51.28      2.49 o
   9  -1   2       38.36       36.11      2.43 o
  10  -1   2       10.74       11.57      2.49 o
  11  -1   2        0.45        1.90      1.66 o
 -11   0   2        9.79        7.56      2.46 o
 -10   0   2       18.60       16.62      2.84 o
  -9   0   2        5.33        5.73      1.67 o
  -8   0   2        3.89        2.68      1.35 o
  -7   0   2        5.75        4.91      0.95 o
  -6   0   2       18.84       19.48      1.14 o
  -5   0   2     1194.91     1256.96     11.64 o
  -4   0   2     2760.02     2684.85     21.13 o
  -3   0   2       39.10       22.62      0.83 o
  -2   0   2     3020.46     2719.26     17.19 o
  -1   0   2       20.70       -0.23      0.23 o
   0   0   2      244.68      126.06      1.03 o
   1   0   2     1982.77     1652.17     18.14 o
   2   0   2    33996.45    40903.94    535.53 o
   3   0   2      749.40      804.80     11.37 o
   4   0   2     3078.75     3120.45     29.27 o
   5   0   2      246.13      255.97      4.05 o
   6   0   2       67.03       65.61      1.95 o
   7   0   2        2.02        2.39      0.87 o
   8   0   2        1.55        2.99      1.29 o
   9   0   2       23.43       29.02      2.32 o
  10   0   2       17.20       20.48      2.31 o
  11   0   2        4.45        2.43      2.00 o
 -12   1   2       12.22       11.13      3.51 o
 -11   1   2       43.73       52.11      4.99 o
 -10   1   2       26.60       23.96      3.03 o
  -9   1   2       11.93       12.45      1.98 o
  -8   1   2        6.71        9.99      1.29 o
  -7   1   2       27.94       32.80      1.52 o
  -6   1   2      136.16      133.22      2.81 o
  -5   1   2      443.49      472.46      5.40 o
  -4   1   2      241.58      291.60      3.45 o
  -3   1   2      545.70      485.26      4.49 o
  -2   1   2     5345.08     5946.51     38.22 o
  -1   1   2      457.99      312.46      2.75 o
   0   1   2     7933.79     9538.05     55.67 o
   1   1   2    12534.82    15103.50    110.64 o
   2   1   2      121.16      197.51      2.52 o
   3   1   2        1.14        1.98      0.52 o
   4   1   2     1315.84     1315.41     13.18 o
   5   1   2        0.13       -0.66      0.66 o
   6   1   2        7.14       12.95      1.08 o
   7   1   2       19.33       16.85      1.33 o
   8   1   2       36.34       38.72      2.47 o
   9   1   2        4.62        3.46      1.62 o
  10   1   2        6.52        4.88      1.98 o
  11   1   2        0.00        0.10      1.88 o
 -12   2   2        0.00        1.54      2.61 o
 -11   2   2        9.01        7.53      2.47 o
 -10   2   2       15.97       17.34      2.67 o
  -9   2   2        6.39        7.33      1.75 o
  -8   2   2       59.03       56.71      2.33 o
  -7   2   2        5.32        3.29      0.82 o
  -6   2   2        9.60       17.94      1.10 o
  -5   2   2      376.55      422.69      5.00 o
  -4   2   2     1466.35     1425.54     11.94 o
  -3   2   2       12.92       15.15      0.79 o
  -2   2   2     1020.34      960.26      7.00 o
  -1   2   2     1291.53     1362.63     11.73 o
   0   2   2     3150.58     3481.93     22.71 o
   1   2   2    16495.80    17359.10    105.99 o
   2   2   2     1376.25     1244.14      9.41 o
   3   2   2      862.24      977.63     12.49 o
   4   2   2      481.98      451.55      5.41 o
   5   2   2        3.99        2.27      0.68 o
   6   2   2       10.86       13.57      1.24 o
   7   2   2        2.20        1.19      1.19 o
   8   2   2        1.26        2.52      1.20 o
   9   2   2        0.09        1.49      1.99 o
  10   2   2        4.91        8.46      2.34 o
 -12   3   2       11.96       10.84      3.41 o
 -11   3   2       18.35       17.83      2.99 o
 -10   3   2       29.20       32.20      5.56 o
  -9   3   2        0.06       -0.33      1.30 o
  -8   3   2       59.66       53.14      2.30 o
  -7   3   2       30.08       30.07      1.46 o
  -6   3   2        7.46        5.22      0.80 o
  -5   3   2      490.24      595.42      6.52 o
  -4   3   2      687.37      723.45      7.34 o
  -3   3   2     2287.97     2416.16     19.23 o
  -2   3   2       26.84       40.84      0.97 o
  -1   3   2       37.86       46.65      1.03 o
   0   3   2      817.25      682.62      5.26 o
   1   3   2      164.09      133.85      1.70 o
   2   3   2      579.31      512.73      4.38 o
   3   3   2        0.00        0.47      0.53 o
   4   3   2     1811.04     1918.38     15.93 o
   5   3   2      507.17      531.51      6.34 o
   6   3   2        9.05        7.78      1.23 o
   7   3   2       34.72       25.89      2.00 o
   8   3   2       36.28       39.84      3.29 o
   9   3   2        7.16        7.44      2.09 o
  10   3   2        5.21        5.57      2.19 o
 -12   4   2        0.55        1.62      2.66 o
 -11   4   2        2.00        4.66      4.88 o
 -10   4   2       11.55       12.21      2.56 o
  -9   4   2       25.49       27.20      2.51 o
  -8   4   2       32.56       25.79      1.78 o
  -7   4   2       35.63       46.12      1.90 o
  -6   4   2      855.68      903.50     10.00 o
  -5   4   2      175.96      160.93      2.71 o
  -4   4   2      411.83      431.84      4.78 o
  -3   4   2     6083.98     6843.07     49.02 o
  -2   4   2      708.65      657.88      5.56 o
  -1   4   2      108.83      140.50      2.07 o
   0   4   2      481.40      476.43      4.82 o
   1   4   2      318.44      295.17      3.01 o
   2   4   2        0.99       -0.12      0.43 o
   3   4   2     1705.19     1765.87     14.47 o
   4   4   2      569.48      561.59      5.75 o
   5   4   2      353.30      343.98      4.09 o
   6   4   2      168.52      163.22      3.72 o
   7   4   2        5.26        3.07      1.53 o
   8   4   2        1.49       -0.33      1.61 o
   9   4   2        6.52        8.14      2.25 o
  10   4   2        0.19       -1.02      1.99 o
 -12   5   2        5.64        9.81      3.54 o
 -11   5   2       17.78       16.95      3.02 o
 -10   5   2        3.67        4.28      2.19 o
  -9   5   2      244.27      235.73      6.27 o
  -8   5   2      105.69      108.72      4.92 o
  -7   5   2      175.74      188.63      4.10 o
  -6   5   2      116.40      121.09      4.31 o
  -5   5   2       83.62       76.70      1.95 o
  -4   5   2      103.04      103.95      2.01 o
  -3   5   2      666.69      782.22      7.09 o
  -2   5   2     1006.02     1057.22      8.11 o
  -1   5   2      181.31      177.60      2.55 o
   0   5   2      118.00      121.64      2.45 o
   1   5   2      875.80      941.62      8.10 o
   2   5   2     2358.89     2383.55     17.13 o
   3   5   2      668.35      592.82      6.16 o
   4   5   2       22.72       22.99      1.23 o
   5   5   2       47.49       41.00      1.55 o
   6   5   2       11.46       11.79      1.51 o
   7   5   2        2.02        0.02      1.62 o
   8   5   2       60.79       73.64      4.51 o
   9   5   2        0.62        2.26      2.69 o
  10   5   2        4.43        3.93      4.75 o
 -12   6   2       13.60        6.76      3.53 o
 -11   6   2       30.34       42.26      5.16 o
 -10   6   2       92.90       91.74      5.06 o
  -9   6   2      284.14      284.30      7.09 o
  -8   6   2      171.64      179.90      6.21 o
  -7   6   2      627.89      575.07      8.29 o
  -6   6   2      850.32      835.73     11.63 o
  -5   6   2       15.58       17.69      1.24 o
  -4   6   2      140.76      122.87      2.40 o
  -3   6   2      734.48      761.90      7.52 o
  -2   6   2      902.40      985.95      8.60 o
  -1   6   2      596.27      604.27      6.32 o
   0   6   2        2.58        2.94      0.99 o
   1   6   2        0.92        0.62      0.61 o
   2   6   2      173.26      185.66      2.45 o
   3   6   2        6.32        6.86      0.99 o
   4   6   2       19.87       17.26      1.24 o
   5   6   2      346.15      336.02      4.61 o
   6   6   2        4.25       10.61      1.26 o
   7   6   2        8.69        7.76      1.87 o
   8   6   2        0.03       -2.21      2.21 o
   9   6   2        3.85        0.17      4.50 o
 -12   7   2        0.03        0.69      3.49 o
 -11   7   2        1.21        1.16      2.55 o
 -10   7   2        5.78        2.28      2.18 o
  -9   7   2        6.85        5.40      1.92 o
  -8   7   2        0.91        2.79      1.83 o
  -7   7   2      244.75      247.14      5.72 o
  -6   7   2      111.48      117.57      2.88 o
  -5   7   2      137.22      153.38      3.14 o
  -4   7   2        2.89        1.90      0.74 o
  -3   7   2       35.35       34.49      1.38 o
  -2   7   2       43.13       52.56      1.65 o
  -1   7   2      395.75      460.21      5.43 o
   0   7   2      681.74      628.00      7.66 o
   1   7   2      120.23      136.27      2.77 o
   2   7   2     1184.39     1246.67     10.88 o
   3   7   2      164.92      131.26      3.64 o
   4   7   2       11.18       12.41      1.33 o
   5   7   2       30.35       33.76      1.81 o
   6   7   2        4.07        7.03      1.26 o
   7   7   2        7.95       12.11      2.32 o
   8   7   2       41.13       48.84      6.09 o
   9   7   2        0.00        3.02      2.94 o
 -11   8   2       20.17       15.24      3.80 o
 -10   8   2       59.69       53.86      4.36 o
  -9   8   2        0.10       -1.68      1.68 o
  -8   8   2       99.20      104.56      5.00 o
  -7   8   2       30.59       28.57      2.68 o
  -6   8   2      125.15      129.31      3.37 o
  -5   8   2       12.05       10.83      1.19 o
  -4   8   2      876.03      931.57     14.26 o
  -3   8   2      353.61      311.65      4.57 o
  -2   8   2       16.98       18.99      1.15 o
  -1   8   2      537.35      553.65      7.25 o
   0   8   2      151.85      134.36      3.40 o
   1   8   2      295.62      283.33      4.43 o
   2   8   2        3.57        0.65      0.69 o
   3   8   2      157.70      158.73      2.86 o
   4   8   2      173.36      172.60      4.64 o
   5   8   2       11.14       11.89      2.07 o
   6   8   2       26.78       33.31      2.29 o
   7   8   2        4.12        6.48      3.05 o
   8   8   2        0.70        2.42      2.99 o
   9   8   2        0.20        0.74      2.88 o
 -11   9   2        1.59        7.00      3.32 o
 -10   9   2        0.70        1.20      2.62 o
  -9   9   2       22.78       35.28      3.65 o
  -8   9   2       32.71       33.00      3.42 o
  -7   9   2        1.44        1.69      1.56 o
  -6   9   2        0.77        0.00      1.20 o
  -5   9   2      152.08      150.83      3.77 o
  -4   9   2       46.82       52.63      2.31 o
  -3   9   2      553.24      559.40      7.42 o
  -2   9   2       91.78       99.95      2.76 o
  -1   9   2        0.58        0.22      0.89 o
   0   9   2      376.46      407.69      5.87 o
   1   9   2       75.90       76.96      2.41 o
   2   9   2      211.44      201.81      3.81 o
   3   9   2      142.94      145.41      2.75 o
   4   9   2        3.59        2.27      1.34 o
   5   9   2       16.36       15.65      2.28 o
   6   9   2        0.13        0.65      1.80 o
   7   9   2        1.61        1.94      1.99 o
   8   9   2        0.12        0.63      2.83 o
 -11  10   2        0.73       -1.15      2.71 o
 -10  10   2        5.57        4.92      3.45 o
  -9  10   2       38.73       46.31      5.23 o
  -8  10   2       16.29       19.29      3.77 o
  -7  10   2        0.26       -0.64      2.69 o
  -6  10   2       95.21       92.62      4.23 o
  -5  10   2      568.96      526.74      9.35 o
  -4  10   2      118.40      106.15      4.13 o
  -3  10   2       81.33       83.55      3.73 o
  -2  10   2       18.76       21.17      1.55 o
  -1  10   2       20.73       24.37      2.17 o
   0  10   2       70.70       71.82      3.44 o
   1  10   2       25.85       25.45      2.56 o
   2  10   2       25.29       30.69      4.70 o
   3  10   2       32.67       30.36      2.00 o
   4  10   2       16.43       19.51      2.34 o
   5  10   2        2.33        3.40      1.75 o
   6  10   2        8.62        6.53      2.58 o
   7  10   2        0.26        2.02      2.39 o
   8  10   2        5.72        4.26      4.91 o
 -11  11   2        3.25        4.04      3.21 o
 -10  11   2        1.59        2.81      5.11 o
  -9  11   2        9.23        3.72      3.15 o
  -8  11   2       10.90        5.31      2.81 o
  -7  11   2        3.14        7.08      2.77 o
  -6  11   2      240.89      237.82      8.04 o
  -5  11   2      348.30      347.92      8.56 o
  -4  11   2      104.35       96.98      3.72 o
  -3  11   2        3.61        3.58      1.83 o
  -2  11   2        0.59        1.49      1.32 o
  -1  11   2        3.83       10.80      3.22 o
   0  11   2        0.02        2.01      1.93 o
   1  11   2      105.28      104.36      4.95 o
   2  11   2       22.87       13.25      1.83 o
   3  11   2       37.42       40.07      2.94 o
   4  11   2      125.44      113.54      5.62 o
   5  11   2        9.23        6.00      3.86 o
   6  11   2        0.15       -0.49      2.75 o
   7  11   2        0.92        4.28      2.82 o
 -10  12   2        7.06        7.82      3.55 o
  -9  12   2        8.40        4.80      3.34 o
  -8  12   2       10.62       12.20      3.62 o
  -7  12   2        2.30        5.10      2.84 o
  -6  12   2        6.64        6.57      2.84 o
  -5  12   2       13.88       14.76      2.55 o
  -4  12   2        5.13        7.05      1.97 o
  -3  12   2      150.36      152.06      5.29 o
  -2  12   2      131.92      121.64      4.93 o
  -1  12   2      273.39      278.85     10.33 o
   0  12   2       10.18       12.09      2.61 o
   1  12   2       41.98       47.77      3.87 o
   2  12   2       22.37       15.74      2.62 o
   3  12   2      147.36      144.54      5.13 o
   4  12   2       12.48       13.34      3.20 o
   5  12   2        9.11        6.44      4.42 o
   6  12   2       12.24        9.15      3.55 o
 -10  13   2        0.25        3.00      4.95 o
  -9  13   2        0.95       -2.52      4.14 o
  -8  13   2       46.28       58.46      8.80 o
  -7  13   2        1.06        6.13      4.14 o
  -6  13   2        0.21       -1.48      2.20 o
  -5  13   2        8.86        8.72      2.87 o
  -4  13   2        0.55       -0.11      1.58 o
  -3  13   2        0.88        0.52      2.30 o
  -2  13   2      116.27      105.88      5.81 o
  -1  13   2       84.11       87.96     11.83 o
   0  13   2       15.93       15.10      2.84 o
   1  13   2      181.39      167.04      6.92 o
   2  13   2       39.65       41.06      3.41 o
   3  13   2        8.72        5.58      2.51 o
   4  13   2       58.68       68.60      9.01 o
   5  13   2        1.90        5.56      5.15 o
   6  13   2       22.65       31.28      6.41 o
  -9  14   2       13.64        7.06      5.52 o
  -8  14   2        8.03       11.56      5.27 o
  -7  14   2       27.03       49.53      8.56 o
  -6  14   2        7.93       13.71      5.60 o
  -5  14   2       12.66       12.80      5.13 o
  -4  14   2        4.00        2.67      4.81 o
  -3  14   2        9.03        8.13      7.18 o
  -2  14   2       47.34       61.34     14.58 o
  -1  14   2      200.06      197.62     10.49 o
   0  14   2      147.40      136.23      6.61 o
   1  14   2       40.26       47.73      6.14 o
   2  14   2        2.78       -1.28      2.39 o
   3  14   2        2.46        5.20      2.61 o
   4  14   2        0.20       -4.50      4.50 o
   5  14   2        1.76       -0.20      4.83 o
  -5  15   2        1.75        2.72      5.11 o
  -4  15   2        1.95       -1.78      3.69 o
  -3  15   2       12.16       12.53      4.25 o
  -2  15   2        0.19        4.95      3.59 o
  -1  15   2        0.06        5.03      3.70 o
   0  15   2       88.19       96.20      8.00 o
   1  15   2        0.50        3.93      3.68 o
   2  15   2       12.31       10.18      3.05 o
   3  15   2       14.64       21.91      7.50 o
   4  15   2        1.34        0.53      5.52 o
  -5  16   2       16.07       23.49      7.50 o
  -4  16   2       44.13       53.21      6.92 o
  -3  16   2        2.09       -2.79      3.10 o
  -2  16   2        1.05        7.36      4.41 o
  -1  16   2        7.24        5.90     10.67 o
   0  16   2        0.07        2.93      8.42 o
   1  16   2        0.34       -4.02      4.02 o
   2  16   2        0.38       -0.02      4.79 o
   3  16   2        0.96       -0.28      5.60 o
  -4  17   2       12.04       15.98      7.22 o
  -3  17   2        7.61        4.67      5.96 o
  -2  17   2        7.84       10.12      4.74 o
  -1  17   2       15.69       16.05      5.37 o
   0  17   2        0.34       -2.95      2.95 o
   1  17   2        5.53        4.67      3.98 o
  -4  18   2       17.22       14.68      7.87 o
  -3  18   2       17.91       20.40      6.05 o
  -2  18   2        2.23        8.14      5.23 o
  -1  18   2        1.24       -4.72      5.35 o
  -1 -18   3       19.32       25.27      5.03 o
   0 -18   3       37.24       39.22      6.05 o
   1 -18   3        4.63        5.23      4.30 o
   2 -18   3        0.50        5.96      5.40 o
   3 -18   3        0.30        6.98      5.76 o
   4 -18   3        0.04       10.14      5.92 o
   5 -18   3        0.35        6.94      5.52 o
  -3 -17   3       25.07       26.91      6.21 o
  -2 -17   3        0.17        2.48      4.87 o
  -1 -17   3        0.43       -4.02      4.50 o
   0 -17   3        0.76        0.31      2.54 o
   1 -17   3       16.24       14.95      3.28 o
   2 -17   3        4.41        3.30      2.98 o
   3 -17   3        0.34        0.89      4.62 o
   4 -17   3        0.00        0.04      4.38 o
   5 -17   3        6.75       11.64      5.48 o
   6 -17   3        7.29       11.16      5.96 o
  -4 -16   3        3.09       12.70      6.69 o
  -3 -16   3        1.10       13.51      5.80 o
  -2 -16   3       12.77        8.50     11.40 o
  -1 -16   3        0.49        4.71      3.91 o
   0 -16   3       35.37       57.35      6.89 o
   1 -16   3       26.78       26.62      4.02 o
   2 -16   3       57.93       57.96      6.70 o
   3 -16   3        9.94        4.27      7.16 o
   4 -16   3        0.39        0.29      2.24 o
   5 -16   3        4.40        4.69      3.64 o
   6 -16   3       27.01       35.23      4.82 o
   7 -16   3       24.28       23.35      5.66 o
  -4 -15   3        0.23        0.12      5.31 o
  -3 -15   3       19.60       13.87      6.61 o
  -2 -15   3        1.80       -3.08      3.15 o
  -1 -15   3        2.06        8.88      4.04 o
   0 -15   3       76.94       68.99      6.91 o
   1 -15   3       17.75       19.13      3.47 o
   2 -15   3       58.78       49.52      4.52 o
   3 -15   3        0.18        2.27      1.98 o
   4 -15   3        0.25        1.34      2.17 o
   5 -15   3        0.00        0.06      2.01 o
   6 -15   3        9.08        8.35      2.34 o
   7 -15   3        7.25        9.02      2.49 o
   8 -15   3       12.88        9.70      3.55 o
  -5 -14   3        8.26       21.01      6.53 o
  -4 -14   3       11.36        3.14      4.12 o
  -3 -14   3       57.87       62.23      9.98 o
  -2 -14   3       58.41       55.92      6.31 o
  -1 -14   3       55.93       54.25      6.08 o
   0 -14   3       13.54       12.08      3.90 o
   1 -14   3        5.00        2.38      1.93 o
   2 -14   3       93.89      104.25      4.94 o
   3 -14   3       14.80       11.65      2.42 o
   4 -14   3        0.93        3.21      1.75 o
   5 -14   3        5.45        1.23      1.75 o
   6 -14   3        0.00       -0.57      1.75 o
   7 -14   3        3.02        4.37      1.98 o
   8 -14   3        3.78        0.70      3.77 o
   9 -14   3        2.46        2.79      2.96 o
  -5 -13   3        4.63       10.95      5.35 o
  -4 -13   3        0.02        3.01      5.90 o
  -3 -13   3      113.27      110.09      7.32 o
  -2 -13   3       94.62       90.26      5.58 o
  -1 -13   3       25.17       31.32      4.95 o
   0 -13   3       14.47       15.64      3.14 o
   1 -13   3        3.64        2.10      1.75 o
   2 -13   3        0.89        0.30      1.32 o
   3 -13   3        3.70        4.63      1.68 o
   4 -13   3       30.38       26.39      3.97 o
   5 -13   3        4.17        4.27      1.72 o
   6 -13   3        0.43       -1.33      1.33 o
   7 -13   3        1.68       -0.59      1.96 o
   8 -13   3       16.97       16.37      2.98 o
   9 -13   3        5.18        6.17      2.49 o
  -5 -12   3        1.61        8.23      5.44 o
  -4 -12   3        1.69        4.66      3.51 o
  -3 -12   3       22.44       20.59      3.17 o
  -2 -12   3      153.85      131.77      5.40 o
  -1 -12   3        1.86        1.90      2.81 o
   0 -12   3      358.15      335.72      8.20 o
   1 -12   3       14.58       23.34      3.76 o
   2 -12   3        2.37        0.20      1.94 o
   3 -12   3       77.84       66.80      2.98 o
   4 -12   3      322.34      303.87      6.08 o
   5 -12   3       25.40       18.77      2.09 o
   6 -12   3        0.37       -0.87      1.29 o
   7 -12   3        1.12        0.34      1.74 o
   8 -12   3        1.88       -1.44      1.79 o
   9 -12   3        0.51       -0.68      1.97 o
  10 -12   3        0.11        2.20      2.29 o
  -6 -11   3       13.41       27.38      6.98 o
  -5 -11   3        0.01        0.30      2.94 o
  -4 -11   3       27.67       34.83      3.25 o
  -3 -11   3        5.10        0.52      2.67 o
  -2 -11   3      497.87      484.11      9.06 o
  -1 -11   3      701.97      692.98     11.24 o
   0 -11   3       15.09       13.44      2.17 o
   1 -11   3      532.86      530.87      8.29 o
   2 -11   3        8.99       10.45      1.55 o
   3 -11   3       46.71       40.41      3.31 o
   4 -11   3        2.05        1.83      1.23 o
   5 -11   3       83.96       78.23      3.41 o
   6 -11   3       59.30       47.37      2.81 o
   7 -11   3       73.68       63.32      4.06 o
   8 -11   3        7.38        6.88      2.22 o
   9 -11   3       26.16       26.05      3.19 o
  10 -11   3        6.85        9.71      2.55 o
  -7 -10   3        1.07        4.26      4.14 o
  -6 -10   3        4.12        3.76      3.15 o
  -5 -10   3        0.01       -0.27      2.28 o
  -4 -10   3        3.43        2.39      2.68 o
  -3 -10   3        0.03        0.24      1.92 o
  -2 -10   3      186.08      183.56      4.25 o
  -1 -10   3        9.98       12.28      1.28 o
   0 -10   3      353.51      334.10      6.17 o
   1 -10   3        2.77        2.54      1.08 o
   2 -10   3       29.30       30.32      1.69 o
   3 -10   3       71.11       81.00      2.44 o
   4 -10   3       15.99       14.81      1.44 o
   5 -10   3       47.24       50.88      1.97 o
   6 -10   3       67.42       56.40      2.48 o
   7 -10   3        0.40        2.63      1.64 o
   8 -10   3       78.08       71.42      4.11 o
   9 -10   3        1.20        1.46      2.93 o
  10 -10   3       13.97       17.28      2.76 o
  -8  -9   3       35.95       45.88      8.76 o
  -7  -9   3        8.13        6.41      4.54 o
  -6  -9   3       53.45       55.57      5.95 o
  -5  -9   3       25.79       29.06      2.53 o
  -4  -9   3        1.04       -0.28      0.99 o
  -3  -9   3       88.25      103.75      3.24 o
  -2  -9   3      123.47      140.04      3.30 o
  -1  -9   3        8.48        6.33      1.10 o
   0  -9   3      236.15      241.24      4.86 o
   1  -9   3       11.52        8.68      1.20 o
   2  -9   3       11.21       12.67      1.21 o
   3  -9   3       44.40       45.55      2.44 o
   4  -9   3        0.05       -0.62      0.72 o
   5  -9   3        1.25       -0.63      0.70 o
   6  -9   3       11.55       14.31      1.88 o
   7  -9   3      182.73      201.40      5.34 o
   8  -9   3        0.06        1.55      1.54 o
   9  -9   3        4.01        3.26      1.82 o
  10  -9   3       37.59       44.68      3.56 o
  11  -9   3        2.71       -2.76      2.76 o
  -9  -8   3       10.07       20.36      6.77 o
  -8  -8   3        1.95       -0.45      4.18 o
  -7  -8   3        4.64       -2.07      3.61 o
  -6  -8   3      113.61      113.81      8.65 o
  -5  -8   3       95.72       95.70      3.91 o
  -4  -8   3        6.66        6.76      1.01 o
  -3  -8   3      378.96      382.55      5.03 o
  -2  -8   3      445.05      426.10      5.85 o
  -1  -8   3      185.98      170.83      2.97 o
   0  -8   3      185.62      203.11      4.70 o
   1  -8   3     1100.76     1142.12     11.33 o
   2  -8   3      519.33      488.10      5.95 o
   3  -8   3     1453.52     1512.91     15.02 o
   4  -8   3       68.71       77.85      2.01 o
   5  -8   3       51.72       46.28      1.46 o
   6  -8   3      283.05      273.57      5.87 o
   7  -8   3       34.49       39.32      2.42 o
   8  -8   3       78.90       73.82      3.24 o
   9  -8   3       68.58       73.03      4.18 o
  10  -8   3        5.35        3.51      1.91 o
  11  -8   3        0.18       -0.56      1.82 o
 -10  -7   3       15.69       20.68      3.56 o
  -9  -7   3        0.12        2.72      4.22 o
  -8  -7   3        0.51        0.22      2.41 o
  -7  -7   3       77.37       71.96      7.86 o
  -6  -7   3       41.14       38.66      2.85 o
  -5  -7   3        1.09        1.65      0.83 o
  -4  -7   3       56.83       66.94      1.90 o
  -3  -7   3      212.27      210.73      3.34 o
  -2  -7   3       61.01       81.52      2.01 o
  -1  -7   3      440.29      376.88      4.50 o
   0  -7   3       97.90      124.83      2.45 o
   1  -7   3     1359.77     1347.04     11.89 o
   2  -7   3       85.29       95.50      2.13 o
   3  -7   3       86.56       84.11      1.95 o
   4  -7   3       21.10       24.86      1.14 o
   5  -7   3      230.92      213.55      4.15 o
   6  -7   3        1.28        0.78      1.01 o
   7  -7   3      158.76      165.42      4.27 o
   8  -7   3       70.72       68.80      3.33 o
   9  -7   3        4.62        6.41      1.79 o
  10  -7   3        2.19        1.05      1.60 o
  11  -7   3       12.76       19.05      2.66 o
 -10  -6   3       32.49       36.61      3.97 o
  -9  -6   3        5.78        6.54      3.27 o
  -8  -6   3       11.86       12.61      3.24 o
  -7  -6   3       74.40       71.39      3.95 o
  -6  -6   3      165.48      161.61      3.59 o
  -5  -6   3       71.23       74.42      2.36 o
  -4  -6   3      442.72      470.98      5.46 o
  -3  -6   3       34.10       40.54      1.32 o
  -2  -6   3       96.54      134.50      2.55 o
  -1  -6   3      583.07      662.26      6.07 o
   0  -6   3      708.88      691.45      6.88 o
   1  -6   3      779.07      796.43      7.49 o
   2  -6   3       88.02      113.72      2.32 o
   3  -6   3      743.09      757.67      7.04 o
   4  -6   3      188.73      188.54      3.98 o
   5  -6   3      262.66      247.85      4.20 o
   6  -6   3      328.13      318.97      5.13 o
   7  -6   3      111.29      103.74      3.14 o
   8  -6   3        0.61       -0.06      1.02 o
   9  -6   3       38.92       43.90      2.57 o
  10  -6   3        5.02        6.54      1.88 o
  11  -6   3        0.44        1.85      1.81 o
 -10  -5   3       16.14       11.19      3.74 o
  -9  -5   3        4.33        1.88      2.66 o
  -8  -5   3        5.27        6.08      2.59 o
  -7  -5   3       51.55       58.06      3.17 o
  -6  -5   3       30.48       32.08      2.44 o
  -5  -5   3      204.19      219.39      3.61 o
  -4  -5   3      115.55      109.45      2.57 o
  -3  -5   3      213.52      200.95      3.33 o
  -2  -5   3        4.04        1.83      0.47 o
  -1  -5   3      890.65      813.09      7.46 o
   0  -5   3      634.08      620.99      6.06 o
   1  -5   3        4.02        6.57      0.70 o
   2  -5   3     1738.80     1683.38     13.65 o
   3  -5   3       25.62       30.27      1.10 o
   4  -5   3       65.22       72.96      1.69 o
   5  -5   3      161.27      160.96      2.96 o
   6  -5   3       88.56       95.43      2.35 o
   7  -5   3        5.03        2.43      0.99 o
   8  -5   3        1.90        0.30      1.01 o
   9  -5   3        9.99        9.92      1.57 o
  10  -5   3       14.11       17.75      2.24 o
  11  -5   3        1.61       -1.10      2.67 o
 -11  -4   3        3.87        8.30      3.59 o
 -10  -4   3       10.22       11.51      3.60 o
  -9  -4   3       28.20       32.79      4.55 o
  -8  -4   3        1.08        0.60      1.51 o
  -7  -4   3      181.05      171.78      4.76 o
  -6  -4   3       25.25       20.90      1.87 o
  -5  -4   3      415.19      444.33      5.36 o
  -4  -4   3      570.24      607.94      6.51 o
  -3  -4   3      228.48      250.13      3.44 o
  -2  -4   3     1876.60     1857.93     13.86 o
  -1  -4   3       29.30       44.94      1.12 o
   0  -4   3     2208.00     2110.04     16.00 o
   1  -4   3      530.12      549.45      5.39 o
   2  -4   3      721.98      831.46      7.44 o
   3  -4   3      620.46      606.86      8.03 o
   4  -4   3       29.09       31.58      1.13 o
   5  -4   3      273.99      298.84      4.08 o
   6  -4   3       27.83       26.38      1.22 o
   7  -4   3       22.64       23.39      1.63 o
   8  -4   3        0.00       -0.72      0.97 o
   9  -4   3        6.50        7.27      1.96 o
  10  -4   3        0.62        0.03      1.98 o
  11  -4   3       10.64       15.04      2.29 o
 -11  -3   3        4.18        9.44      3.52 o
 -10  -3   3       38.53       30.40      4.62 o
  -9  -3   3        7.16       12.31      3.44 o
  -8  -3   3       13.87       11.22      1.97 o
  -7  -3   3       66.72       73.77      3.17 o
  -6  -3   3      177.69      180.68      3.33 o
  -5  -3   3      456.26      449.25      4.73 o
  -4  -3   3        7.31        7.39      0.68 o
  -3  -3   3        6.98        2.05      0.54 o
  -2  -3   3      463.29      601.82      5.30 o
  -1  -3   3        3.38        5.30      0.52 o
   0  -3   3     7311.50     7435.20     48.24 o
   1  -3   3      362.02      423.86      3.58 o
   2  -3   3       46.26       64.02      1.27 o
   3  -3   3      238.49      254.48      3.55 o
   4  -3   3      111.76      111.01      2.12 o
   5  -3   3      658.01      624.64      9.30 o
   6  -3   3      119.84      132.80      2.48 o
   7  -3   3       70.90       68.89      2.29 o
   8  -3   3       21.85       20.73      1.68 o
   9  -3   3       25.35       20.14      3.02 o
  10  -3   3       34.75       39.35      3.47 o
  11  -3   3        0.46       -0.57      1.56 o
 -11  -2   3        6.38        7.10      3.30 o
 -10  -2   3       42.40       58.03      5.62 o
  -9  -2   3        3.14        3.69      2.20 o
  -8  -2   3      131.20      123.08      7.58 o
  -7  -2   3       70.05       63.57      2.34 o
  -6  -2   3        2.59        3.90      0.84 o
  -5  -2   3       16.64        8.60      0.82 o
  -4  -2   3     1673.39     1799.06     13.01 o
  -3  -2   3     1761.16     1771.07     13.02 o
  -2  -2   3      476.63      302.96      2.97 o
  -1  -2   3      135.66      106.72      1.34 o
   0  -2   3      153.39      152.83      1.84 o
   1  -2   3     1788.55     1623.20     12.47 o
   2  -2   3       30.45       30.27      1.10 o
   3  -2   3     1265.53     1204.30     30.70 o
   4  -2   3        8.09        6.60      0.65 o
   5  -2   3       87.10       90.17      2.19 o
   6  -2   3       35.30       40.99      1.33 o
   7  -2   3      212.34      220.99      4.29 o
   8  -2   3        8.78       13.34      1.53 o
   9  -2   3        1.31        0.41      1.15 o
  10  -2   3        7.13        9.34      1.87 o
  11  -2   3        0.28        1.91      1.66 o
 -11  -1   3        1.19       -1.61      2.60 o
 -10  -1   3        4.81        6.92      2.29 o
  -9  -1   3        7.32        5.12      1.61 o
  -8  -1   3        1.86        0.71      1.11 o
  -7  -1   3       60.74       59.36      2.16 o
  -6  -1   3      419.12      429.60      5.29 o
  -5  -1   3       10.98       17.30      1.07 o
  -4  -1   3      250.92      288.65      3.26 o
  -3  -1   3        4.59        4.89      0.68 o
  -2  -1   3      384.18      518.40      4.13 o
  -1  -1   3    13953.84    15127.16     97.43 o
   0  -1   3     2019.19     1777.86     12.55 o
   1  -1   3      317.10      487.19      4.79 o
   2  -1   3       33.77       51.10      2.75 o
   3  -1   3      411.21      432.60     12.10 o
   4  -1   3     2005.36     2079.17     28.77 o
   5  -1   3      564.44      592.45      9.61 o
   6  -1   3       15.50       16.35      1.01 o
   7  -1   3        1.56        1.33      0.90 o
   8  -1   3      132.00      129.76      3.66 o
   9  -1   3        0.01       -0.89      1.13 o
  10  -1   3        0.05        0.76      1.46 o
  11  -1   3        2.83        3.97      1.63 o
 -12   0   3       20.08       24.67      3.75 o
 -11   0   3       17.36       17.85      3.21 o
 -10   0   3       26.98       25.26      3.23 o
  -9   0   3       77.76       80.03      3.43 o
  -8   0   3        2.52        3.66      1.18 o
  -7   0   3      585.62      601.21      7.67 o
  -6   0   3        8.79        9.42      0.99 o
  -5   0   3       52.34       50.92      1.56 o
  -4   0   3       76.22       85.57      1.73 o
  -3   0   3      161.11      192.79      2.81 o
  -2   0   3       24.22        9.32      0.67 o
  -1   0   3      645.18      516.95      4.00 o
   0   0   3     1938.47     1622.12     10.52 o
   1   0   3      959.94     1159.77     11.23 o
   2   0   3     3773.49     4084.56     46.13 o
   3   0   3       73.96       95.92      2.09 o
   4   0   3     2370.09     2459.13     32.26 o
   5   0   3      344.43      331.56      4.75 o
   6   0   3      706.45      655.54      8.55 o
   7   0   3        8.44        5.53      1.16 o
   8   0   3       75.29       66.03      2.61 o
   9   0   3        0.47        1.28      1.13 o
  10   0   3       12.38        8.45      2.07 o
  11   0   3        9.47        7.59      2.25 o
 -12   1   3        0.18        2.46      2.39 o
 -11   1   3       11.76        7.58      2.97 o
 -10   1   3       51.31       65.39      4.45 o
  -9   1   3       14.34       15.27      1.78 o
  -8   1   3       41.64       46.47      2.13 o
  -7   1   3       63.01       66.62      2.23 o
  -6   1   3      168.61      163.00      3.31 o
  -5   1   3       27.51       40.30      1.40 o
  -4   1   3      549.03      497.02      4.97 o
  -3   1   3      969.07      961.42      7.63 o
  -2   1   3     2248.59     2187.28     14.84 o
  -1   1   3     4432.34     4817.70     32.46 o
   0   1   3        7.90       -0.26      0.26 o
   1   1   3      246.51      190.39      1.90 o
   2   1   3      230.49      313.30      4.00 o
   3   1   3      479.89      465.38      5.69 o
   4   1   3     1270.94     1285.11     14.13 o
   5   1   3       64.71       75.18      2.05 o
   6   1   3        7.73        9.50      1.21 o
   7   1   3      123.51      123.85      3.38 o
   8   1   3       60.96       65.04      2.75 o
   9   1   3        7.23        9.67      1.96 o
  10   1   3        0.12        0.67      2.12 o
 -12   2   3        0.03        1.78      2.75 o
 -11   2   3        9.48        4.63      2.89 o
 -10   2   3        0.33        0.30      2.34 o
  -9   2   3        1.07       -1.10      1.15 o
  -8   2   3       10.20       10.34      1.37 o
  -7   2   3       23.21       23.02      1.48 o
  -6   2   3        3.08        4.49      0.84 o
  -5   2   3      594.28      619.49      6.40 o
  -4   2   3       12.64       17.67      0.93 o
  -3   2   3     6536.16     6971.74     49.41 o
  -2   2   3     1195.88     1159.99      8.86 o
  -1   2   3     2782.00     2963.62     20.75 o
   0   2   3     5754.45     6015.98     38.87 o
   1   2   3     3155.56     3227.13     22.09 o
   2   2   3     1241.37     1438.34     12.21 o
   3   2   3     3379.14     3501.37     35.83 o
   4   2   3      187.85      182.22      3.39 o
   5   2   3        0.25       -0.09      0.74 o
   6   2   3      225.63      222.56      3.84 o
   7   2   3        0.20        0.70      1.25 o
   8   2   3       46.88       50.19      2.60 o
   9   2   3       12.59       15.42      2.14 o
  10   2   3        1.53        7.03      2.97 o
 -12   3   3        2.09        3.71      2.87 o
 -11   3   3       14.52        8.41      3.69 o
 -10   3   3        0.52       -1.29      1.74 o
  -9   3   3      104.39      104.77      4.24 o
  -8   3   3       21.77       18.75      1.58 o
  -7   3   3       63.69       56.74      2.07 o
  -6   3   3      475.58      483.69      5.64 o
  -5   3   3       72.24       89.17      2.05 o
  -4   3   3      554.84      622.95      6.00 o
  -3   3   3      116.68       95.27      1.92 o
  -2   3   3     4127.64     4215.10     27.91 o
  -1   3   3        2.56        0.17      0.38 o
   0   3   3     1410.76     1566.15     12.68 o
   1   3   3     1595.48     1625.16     13.15 o
   2   3   3      749.40      765.78      9.59 o
   3   3   3     3550.61     3709.23     28.26 o
   4   3   3      464.81      446.14      6.76 o
   5   3   3      400.64      425.23      5.44 o
   6   3   3        0.68        0.44      0.97 o
   7   3   3       53.53       55.86      3.02 o
   8   3   3        5.67        8.82      2.82 o
   9   3   3        2.16       -0.36      1.92 o
  10   3   3        9.48       10.75      2.68 o
 -12   4   3        3.89        4.61      2.72 o
 -11   4   3        7.18       10.34      3.51 o
 -10   4   3       10.48        5.42      2.10 o
  -9   4   3       51.33       52.67      3.33 o
  -8   4   3      200.73      192.98      4.34 o
  -7   4   3      151.34      146.63      3.20 o
  -6   4   3        0.00       -0.79      0.90 o
  -5   4   3        1.84        0.80      0.60 o
  -4   4   3     1113.53     1181.74     10.70 o
  -3   4   3      369.75      370.99      4.23 o
  -2   4   3      147.04      144.34      2.25 o
  -1   4   3      243.22      208.99      2.81 o
   0   4   3     3416.70     3378.20     26.17 o
   1   4   3      637.13      695.39      5.98 o
   2   4   3      109.44       95.10      1.73 o
   3   4   3      363.46      341.07      3.94 o
   4   4   3       22.92       24.74      1.05 o
   5   4   3        0.05        1.07      0.91 o
   6   4   3       95.37       93.56      2.90 o
   7   4   3        6.55        9.22      3.44 o
   8   4   3        0.98        1.12      2.02 o
   9   4   3        5.41        6.05      3.57 o
  10   4   3        0.70        2.99      2.14 o
 -12   5   3        0.00        3.13      2.92 o
 -11   5   3       24.07       27.70      4.45 o
 -10   5   3       16.12       16.05      4.96 o
  -9   5   3       16.80       23.56      2.60 o
  -8   5   3      131.83      123.64      4.04 o
  -7   5   3        4.94        4.05      1.23 o
  -6   5   3       16.38       15.97      1.20 o
  -5   5   3      611.69      695.92      6.91 o
  -4   5   3     1437.23     1644.94     14.19 o
  -3   5   3      168.15      222.73      3.90 o
  -2   5   3      250.78      270.62      3.62 o
  -1   5   3      542.38      545.97      5.41 o
   0   5   3      949.96      893.89      8.76 o
   1   5   3      399.51      315.46      3.49 o
   2   5   3     1169.78     1229.78     10.91 o
   3   5   3      640.19      679.54      6.83 o
   4   5   3        0.11        0.76      0.68 o
   5   5   3       11.80        9.84      1.32 o
   6   5   3       84.95       76.42      2.84 o
   7   5   3       32.25       27.15      2.76 o
   8   5   3       30.39       41.03      3.62 o
   9   5   3        9.58        9.68      3.22 o
 -12   6   3        1.55        2.72      2.93 o
 -11   6   3        0.00       -1.04      2.33 o
 -10   6   3        0.28       -1.93      1.93 o
  -9   6   3       20.16       22.21      2.66 o
  -8   6   3      214.81      216.73      6.01 o
  -7   6   3       17.55       13.85      1.68 o
  -6   6   3      173.86      185.94      4.01 o
  -5   6   3      148.65      164.23      2.87 o
  -4   6   3      174.01      192.19      3.15 o
  -3   6   3       40.22       50.80      1.76 o
  -2   6   3      654.33      713.08      6.74 o
  -1   6   3      739.15      702.05      7.56 o
   0   6   3      108.14      105.07      2.50 o
   1   6   3      378.49      347.37      4.56 o
   2   6   3       37.68       41.87      1.87 o
   3   6   3        0.02        0.51      0.76 o
   4   6   3      256.31      235.21      3.97 o
   5   6   3       11.96       13.68      1.23 o
   6   6   3       15.75       18.91      1.97 o
   7   6   3       16.49       20.62      2.75 o
   8   6   3        3.20        3.29      2.14 o
   9   6   3        6.68        3.19      2.78 o
 -12   7   3        0.67        5.33      2.95 o
 -11   7   3       32.87       42.09      5.31 o
 -10   7   3       10.01        7.07      2.82 o
  -9   7   3        8.36        7.20      2.01 o
  -8   7   3       59.39       57.23      3.48 o
  -7   7   3     1195.56     1161.22     17.58 o
  -6   7   3      102.33       98.37      3.23 o
  -5   7   3      891.27      907.94      9.24 o
  -4   7   3      393.35      404.88      5.11 o
  -3   7   3      148.58      144.96      3.22 o
  -2   7   3       16.20       14.45      1.12 o
  -1   7   3       15.04       21.68      1.33 o
   0   7   3       26.99       36.37      1.76 o
   1   7   3      194.98      199.81      3.01 o
   2   7   3       42.52       33.25      1.28 o
   3   7   3       11.89       12.44      1.18 o
   4   7   3       83.64       86.21      2.73 o
   5   7   3        0.60        0.79      1.01 o
   6   7   3        9.90       11.96      1.92 o
   7   7   3       91.17       87.49      4.29 o
   8   7   3        4.74        2.38      2.77 o
   9   7   3        9.63        4.09      3.05 o
 -11   8   3        2.81        5.79      3.91 o
 -10   8   3        0.09        4.39      2.93 o
  -9   8   3        0.16        2.30      2.02 o
  -8   8   3      122.32      104.40      5.17 o
  -7   8   3      653.08      638.64     10.34 o
  -6   8   3      246.37      224.30      4.85 o
  -5   8   3       10.02        7.45      1.43 o
  -4   8   3      558.23      554.42      7.63 o
  -3   8   3       81.49       78.27      2.45 o
  -2   8   3        5.56        3.36      0.62 o
  -1   8   3       95.93       83.64      2.62 o
   0   8   3       53.10       64.40      2.30 o
   1   8   3       50.97       47.72      2.36 o
   2   8   3       67.43       58.49      1.87 o
   3   8   3       54.86       63.67      2.36 o
   4   8   3       65.96       65.16      3.07 o
   5   8   3      147.39      141.47      4.29 o
   6   8   3        9.79       11.50      1.71 o
   7   8   3       52.09       59.36      4.53 o
   8   8   3        0.52        1.90      4.32 o
 -11   9   3        3.10        3.61      3.04 o
 -10   9   3       11.53       12.78      3.53 o
  -9   9   3        0.11       -0.02      2.68 o
  -8   9   3       47.07       47.10      4.95 o
  -7   9   3       12.58        9.33      2.11 o
  -6   9   3      281.35      282.64      6.19 o
  -5   9   3       40.54       33.81      2.52 o
  -4   9   3      119.02      120.34      3.42 o
  -3   9   3       35.56       48.23      2.13 o
  -2   9   3       24.30       29.16      1.63 o
  -1   9   3      321.62      295.77      5.23 o
   0   9   3       12.22       13.29      1.46 o
   1   9   3        8.65       16.86      1.31 o
   2   9   3       14.01       15.10      1.28 o
   3   9   3       54.70       58.15      2.76 o
   4   9   3       23.50       25.69      2.36 o
   5   9   3       81.35       84.73      5.30 o
   6   9   3        0.00        0.01      1.76 o
   7   9   3       10.35       11.95      3.60 o
   8   9   3        4.95        2.72      3.15 o
 -11  10   3        1.59        1.20      3.26 o
 -10  10   3        0.24        3.66      2.94 o
  -9  10   3       34.44       36.29      4.93 o
  -8  10   3       12.01       14.97      6.04 o
  -7  10   3       98.82      104.15      5.52 o
  -6  10   3      170.43      174.21      5.92 o
  -5  10   3       48.39       50.27      3.52 o
  -4  10   3       30.24       37.80      3.95 o
  -3  10   3      247.16      233.97      4.78 o
  -2  10   3        7.16       10.01      1.34 o
  -1  10   3      682.26      705.15     14.19 o
   0  10   3       16.44       24.47      1.94 o
   1  10   3       57.97       56.24      2.52 o
   2  10   3       19.87       18.73      1.62 o
   3  10   3       19.71       18.73      2.17 o
   4  10   3        1.09        0.16      1.84 o
   5  10   3        1.22        5.55      2.08 o
   6  10   3       37.45       41.52      3.70 o
   7  10   3        7.84        5.44      3.47 o
 -11  11   3        2.36       10.22      5.80 o
 -10  11   3        0.28       -3.61      3.61 o
  -9  11   3        2.09        6.01      3.73 o
  -8  11   3        0.99        0.14      2.51 o
  -7  11   3       12.45       10.69      2.62 o
  -6  11   3        2.80        2.57      1.90 o
  -5  11   3       18.37       11.66      2.38 o
  -4  11   3      416.01      379.05      9.03 o
  -3  11   3        9.91       11.53      2.54 o
  -2  11   3      201.74      176.25      4.71 o
  -1  11   3       72.19       67.97      3.81 o
   0  11   3       82.97       96.88      4.97 o
   1  11   3       12.20       11.11      1.94 o
   2  11   3      333.37      337.81      6.38 o
   3  11   3       12.88       19.59      2.35 o
   4  11   3       26.97       23.29      3.35 o
   5  11   3        6.65        5.60      2.43 o
   6  11   3        7.02        9.70      3.35 o
   7  11   3       19.93       27.22      8.19 o
 -10  12   3        6.44        4.95      4.95 o
  -9  12   3        3.02        0.53      4.22 o
  -8  12   3        4.64        6.13      4.54 o
  -7  12   3       47.43       52.78      8.20 o
  -6  12   3        0.00       -1.73      2.39 o
  -5  12   3       19.05       15.40      3.30 o
  -4  12   3      189.16      195.48     10.66 o
  -3  12   3      179.23      156.03      5.13 o
  -2  12   3      833.32      848.56     16.13 o
  -1  12   3       26.07       16.97      3.17 o
   0  12   3       15.54       16.20      2.79 o
   1  12   3        0.38       -0.61      1.46 o
   2  12   3        5.79        3.18      1.79 o
   3  12   3        6.67        7.47      2.61 o
   4  12   3        5.56        4.29      2.52 o
   5  12   3        1.12       -1.85      3.53 o
   6  12   3        0.89        2.91      3.12 o
 -10  13   3        1.05       -1.46      4.10 o
  -9  13   3       24.91       24.42      7.26 o
  -8  13   3        1.20        0.61      3.89 o
  -7  13   3        0.55        7.42      4.42 o
  -6  13   3       30.89       32.16      5.04 o
  -5  13   3       12.28       10.62      4.24 o
  -4  13   3        7.93       16.75      4.18 o
  -3  13   3        0.23       -2.50      2.50 o
  -2  13   3       20.97       14.14      4.04 o
  -1  13   3        3.76        1.75      3.34 o
   0  13   3        4.51        4.62      2.50 o
   1  13   3        0.02       -1.21      2.73 o
   2  13   3       34.17       34.20      5.68 o
   3  13   3       21.87       18.17      3.43 o
   4  13   3        1.06        0.56      3.00 o
   5  13   3       32.32       38.46      7.26 o
  -6  14   3        0.00        4.38      4.79 o
  -5  14   3        1.51        8.09      3.91 o
  -4  14   3        4.06        2.19      3.19 o
  -3  14   3       57.25       59.33      6.57 o
  -2  14   3       68.02       61.89      6.57 o
  -1  14   3       11.69       10.93     11.01 o
   0  14   3        0.00       -3.63      4.62 o
   1  14   3        0.00       -1.34      4.62 o
   2  14   3        3.73        3.06      2.52 o
   3  14   3        1.18        2.25      2.71 o
   4  14   3        1.53        3.57      5.27 o
  -5  15   3       11.94       16.15      6.17 o
  -4  15   3        3.96        8.32      4.99 o
  -3  15   3       25.32       29.78      5.73 o
  -2  15   3       10.59        4.29      3.63 o
  -1  15   3        6.08       13.23      4.41 o
   0  15   3       41.46       44.27      6.33 o
   1  15   3        1.55       -1.13      3.78 o
   2  15   3        8.95        9.37      4.70 o
   3  15   3       20.07       22.68      7.63 o
  -5  16   3       19.13       14.32      7.06 o
  -4  16   3       12.31       15.40     10.99 o
  -3  16   3       19.00       32.71      6.15 o
  -2  16   3       39.89       51.72      7.07 o
  -1  16   3        0.00       -3.22      3.69 o
   0  16   3       10.21       13.76      4.85 o
   1  16   3       24.72       39.09      5.07 o
   2  16   3       42.73       44.78      5.26 o
  -5  17   3        0.78        4.95      5.84 o
  -4  17   3        1.23        8.62      5.17 o
  -3  17   3        1.32        6.04      4.71 o
  -2  17   3        7.17        8.70      7.42 o
  -1  17   3        0.00        3.92      4.47 o
   0  17   3        0.70        2.24      4.55 o
   1  17   3        1.12        7.95      3.22 o
  -4  18   3        0.06        2.82      5.16 o
  -3  18   3        8.04       12.00      5.76 o
  -2  18   3        4.74        9.27      7.69 o
  -1 -18   4        0.99       -1.04      4.14 o
   0 -18   4        0.00        5.01      4.37 o
   1 -18   4        3.07        4.89      4.35 o
   2 -18   4        0.68       -0.49      4.71 o
   3 -18   4        2.58       -2.56      4.42 o
   4 -18   4       15.33       14.44      6.41 o
   5 -18   4       45.34       65.92      8.64 o
  -3 -17   4        7.06       12.66      6.25 o
  -2 -17   4        2.33        2.27      6.25 o
  -1 -17   4       27.26       25.56      5.72 o
   0 -17   4       37.52       38.61      5.27 o
   1 -17   4        5.67        6.12      4.19 o
   2 -17   4        1.87        3.87      3.25 o
   3 -17   4        2.79       -3.25      3.77 o
   4 -17   4       18.78       19.18      4.47 o
   5 -17   4        1.55        2.83      3.16 o
   6 -17   4        2.18        3.52      2.97 o
  -4 -16   4        0.01        3.12      5.19 o
  -3 -16   4       35.68       38.30      8.80 o
  -2 -16   4        1.42        9.82      6.08 o
  -1 -16   4        0.13        1.34      3.26 o
   0 -16   4        6.20        1.29      3.46 o
   1 -16   4       11.82        6.71      2.96 o
   2 -16   4        8.03        4.85      7.62 o
   3 -16   4        1.44       -2.39      2.39 o
   4 -16   4        8.04       10.93      3.71 o
   5 -16   4       21.92       23.48      3.58 o
   6 -16   4        0.44        3.57      2.30 o
   7 -16   4        2.36        6.68      2.59 o
  -5 -15   4        1.33        2.56      5.80 o
  -4 -15   4        5.14        9.74      7.34 o
  -3 -15   4       10.20       16.79      6.90 o
  -2 -15   4        7.20        6.53      5.72 o
  -1 -15   4        4.81        4.25      3.54 o
   0 -15   4        0.90       -2.83      2.93 o
   1 -15   4       32.63       36.92      4.17 o
   2 -15   4       20.94       19.88      3.71 o
   3 -15   4        2.65        5.84      2.44 o
   4 -15   4        0.20        3.81      2.58 o
   5 -15   4       14.21       18.22      2.76 o
   6 -15   4        0.17        1.08      1.89 o
   7 -15   4       15.56       14.26      2.22 o
   8 -15   4        0.91        1.15      2.82 o
  -5 -14   4       34.82       39.27      9.01 o
  -4 -14   4      109.83      111.50     13.86 o
  -3 -14   4       78.08       78.92      8.28 o
  -2 -14   4       59.47       56.67     15.48 o
  -1 -14   4       30.52       25.14      4.76 o
   0 -14   4       14.27       15.37      4.32 o
   1 -14   4        0.03        2.41      1.82 o
   2 -14   4       18.55       10.68      2.41 o
   3 -14   4        4.09        3.48      1.64 o
   4 -14   4       12.31        4.70      2.28 o
   5 -14   4        1.26        2.01      1.76 o
   6 -14   4        0.47        1.29      1.69 o
   7 -14   4        2.58        2.80      2.75 o
   8 -14   4       11.28       10.65      3.27 o
   9 -14   4        5.80       13.83      5.48 o
  -5 -13   4       12.75       26.53      5.41 o
  -4 -13   4       21.62       29.32      5.57 o
  -3 -13   4       24.88       21.81      3.38 o
  -2 -13   4        5.68        8.96      3.13 o
  -1 -13   4       22.81       34.37      5.05 o
   0 -13   4       30.93       43.74      4.27 o
   1 -13   4        4.04        2.38      1.71 o
   2 -13   4        5.80        3.46      1.58 o
   3 -13   4      136.01      125.17      4.47 o
   4 -13   4        3.50        3.10      1.71 o
   5 -13   4       11.31        7.56      1.72 o
   6 -13   4        0.00        2.68      1.43 o
   7 -13   4        3.74        2.20      2.01 o
   8 -13   4        6.00       14.50      3.08 o
   9 -13   4        1.83        1.95      2.22 o
  -6 -12   4        4.29       -4.87      4.87 o
  -5 -12   4       37.32       44.00      6.30 o
  -4 -12   4       18.34       23.15      4.27 o
  -3 -12   4      185.40      186.39      8.59 o
  -2 -12   4        3.02        2.51      2.04 o
  -1 -12   4      272.38      278.04      7.56 o
   0 -12   4      727.57      673.51     12.58 o
   1 -12   4        5.97        2.55      1.49 o
   2 -12   4      116.48      108.35      3.66 o
   3 -12   4       28.32       25.53      2.15 o
   4 -12   4       14.64       17.05      2.04 o
   5 -12   4       45.64       42.90      2.73 o
   6 -12   4        4.63        4.45      1.34 o
   7 -12   4        0.03       -0.62      1.75 o
   8 -12   4        9.51       10.27      2.83 o
   9 -12   4        2.71        0.94      1.98 o
  -6 -11   4        4.17        2.80      4.50 o
  -5 -11   4        0.21       -1.16      4.28 o
  -4 -11   4       12.30       13.21      2.70 o
  -3 -11   4      249.51      240.22      8.01 o
  -2 -11   4      104.80      103.12      3.80 o
  -1 -11   4        0.00       -1.25      1.25 o
   0 -11   4        3.51        1.93      1.36 o
   1 -11   4      436.90      407.79      7.14 o
   2 -11   4      128.29      115.06      3.54 o
   3 -11   4        5.62        5.64      1.30 o
   4 -11   4       77.72       76.77      2.93 o
   5 -11   4        0.05       -1.15      1.15 o
   6 -11   4       23.73       19.21      2.35 o
   7 -11   4       18.22       20.12      2.70 o
   8 -11   4       14.55       17.74      2.64 o
   9 -11   4        0.71        3.78      1.98 o
  10 -11   4        9.26       10.09      2.44 o
  -6 -10   4      141.64      155.18      9.07 o
  -5 -10   4      238.87      264.27      9.22 o
  -4 -10   4      298.84      295.22      7.65 o
  -3 -10   4        3.69        4.43      1.79 o
  -2 -10   4       85.23      100.36      4.03 o
  -1 -10   4      173.98      147.65      3.46 o
   0 -10   4      224.51      210.69      4.37 o
   1 -10   4      363.05      354.45      6.67 o
   2 -10   4       50.83       48.64      2.01 o
   3 -10   4       98.95       93.44      2.78 o
   4 -10   4        0.13       -0.43      0.77 o
   5 -10   4       49.62       42.87      1.99 o
   6 -10   4       26.56       26.61      2.36 o
   7 -10   4        0.47       -0.86      1.30 o
   8 -10   4       42.80       39.34      3.16 o
   9 -10   4        0.10       -1.46      1.46 o
  10 -10   4       31.67       33.24      3.23 o
  -7  -9   4       65.38       72.42      9.86 o
  -6  -9   4      393.32      406.85     11.79 o
  -5  -9   4       81.62       82.94      4.24 o
  -4  -9   4       40.97       32.78      2.52 o
  -3  -9   4      184.01      176.37      4.45 o
  -2  -9   4       68.58       78.47      2.56 o
  -1  -9   4       45.92       39.16      1.68 o
   0  -9   4       58.22       66.21      2.39 o
   1  -9   4       85.13       90.21      2.47 o
   2  -9   4      528.27      504.25      6.37 o
   3  -9   4      214.86      216.28      3.68 o
   4  -9   4        1.85        4.27      0.94 o
   5  -9   4        5.06        4.59      1.23 o
   6  -9   4      221.58      211.69      5.26 o
   7  -9   4       80.09       79.51      3.36 o
   8  -9   4       28.93       27.00      2.33 o
   9  -9   4       20.08       23.88      2.70 o
  10  -9   4        5.03        5.68      1.94 o
  -9  -8   4        0.55       -0.16      4.22 o
  -8  -8   4       68.29       66.70      9.41 o
  -7  -8   4       24.91       15.98      3.93 o
  -6  -8   4       39.05       46.77      4.37 o
  -5  -8   4      351.02      347.42      6.51 o
  -4  -8   4       22.01       16.97      1.78 o
  -3  -8   4      622.19      648.71      7.56 o
  -2  -8   4       43.48       42.17      2.66 o
  -1  -8   4        6.99        9.91      0.98 o
   0  -8   4       18.37       26.53      1.51 o
   1  -8   4      458.08      493.10      7.60 o
   2  -8   4      284.19      313.96      4.45 o
   3  -8   4      175.21      153.20      2.83 o
   4  -8   4        3.26        4.63      0.73 o
   5  -8   4        1.34        3.25      0.98 o
   6  -8   4      157.91      154.12      6.03 o
   7  -8   4      322.06      317.29      6.77 o
   8  -8   4       27.05       30.41      2.27 o
   9  -8   4       13.69       14.02      2.00 o
  10  -8   4        3.66        3.48      1.67 o
 -10  -7   4       22.96       29.09      7.50 o
  -9  -7   4       28.75       33.55      7.83 o
  -8  -7   4        0.06       -2.84      2.84 o
  -7  -7   4        5.01       11.98      2.63 o
  -6  -7   4        3.24        3.17      1.38 o
  -5  -7   4       17.91       18.38      1.82 o
  -4  -7   4     1120.58     1154.56     13.08 o
  -3  -7   4      195.37      216.10      2.94 o
  -2  -7   4       86.26       75.11      2.38 o
  -1  -7   4       55.42       47.72      1.64 o
   0  -7   4       83.99       92.33      2.22 o
   1  -7   4       14.23       11.44      0.99 o
   2  -7   4       47.08       56.28      1.85 o
   3  -7   4      131.84      142.43      2.49 o
   4  -7   4        0.05       -0.62      0.62 o
   5  -7   4      332.37      324.30      4.98 o
   6  -7   4       28.04       32.35      1.90 o
   7  -7   4        0.26        0.59      1.05 o
   8  -7   4        2.02        3.07      1.20 o
   9  -7   4        2.22        3.67      1.35 o
  10  -7   4        3.40        2.28      1.65 o
  11  -7   4        1.18        2.54      1.76 o
 -10  -6   4        0.01        6.41      4.58 o
  -9  -6   4        0.16        3.98      4.26 o
  -8  -6   4      107.94      106.61      7.02 o
  -7  -6   4       14.33       14.96      2.79 o
  -6  -6   4       46.66       42.55      2.33 o
  -5  -6   4        0.02        0.05      0.91 o
  -4  -6   4        2.48        0.65      0.85 o
  -3  -6   4      259.55      288.56      4.15 o
  -2  -6   4      201.80      162.11      3.05 o
  -1  -6   4      324.21      395.32      4.76 o
   0  -6   4      182.09      219.73      3.16 o
   1  -6   4      184.14      169.93      2.57 o
   2  -6   4      229.38      232.07      3.21 o
   3  -6   4     1275.90     1306.85     11.04 o
   4  -6   4       29.15       38.83      1.46 o
   5  -6   4       67.92       55.46      1.83 o
   6  -6   4       18.51       19.23      1.40 o
   7  -6   4       54.30       50.78      2.17 o
   8  -6   4       35.19       33.81      2.01 o
   9  -6   4       13.01       15.75      1.71 o
  10  -6   4       15.24       13.63      2.08 o
  11  -6   4        2.93        2.86      1.75 o
 -11  -5   4       13.57       24.54      7.10 o
 -10  -5   4        2.26        6.86      4.75 o
  -9  -5   4      104.57      118.00      7.67 o
  -8  -5   4        3.15        7.93      2.73 o
  -7  -5   4       38.96       37.12      3.07 o
  -6  -5   4        1.78        1.36      1.24 o
  -5  -5   4       20.29       25.30      1.85 o
  -4  -5   4       11.78       10.76      1.13 o
  -3  -5   4       28.30       58.25      1.76 o
  -2  -5   4      277.22      358.45      4.00 o
  -1  -5   4        6.84        5.21      0.65 o
   0  -5   4        0.48        1.01      0.58 o
   1  -5   4     1738.12     1799.48     16.55 o
   2  -5   4      212.40      258.05      3.03 o
   3  -5   4      459.12      450.85      5.56 o
   4  -5   4       28.01       27.13      1.09 o
   5  -5   4       41.36       37.67      1.32 o
   6  -5   4       87.12       76.27      2.26 o
   7  -5   4        0.12        0.04      0.90 o
   8  -5   4        0.01       -0.19      0.94 o
   9  -5   4        4.08        3.56      1.24 o
  10  -5   4        0.00        0.62      1.31 o
  11  -5   4       15.48       12.87      2.01 o
 -11  -4   4        1.86        7.02      5.35 o
 -10  -4   4       34.49       25.31      4.58 o
  -9  -4   4       28.88       32.95      4.66 o
  -8  -4   4       82.28       78.48      8.51 o
  -7  -4   4        0.15       -1.16      1.30 o
  -6  -4   4      127.81      132.80      2.87 o
  -5  -4   4      519.38      559.70      6.13 o
  -4  -4   4      446.34      445.92      5.39 o
  -3  -4   4      197.18      201.94      3.11 o
  -2  -4   4     1513.13     1331.85     11.25 o
  -1  -4   4      362.30      345.38      3.75 o
   0  -4   4     1022.94     1107.93      8.95 o
   1  -4   4      302.45      259.47      2.95 o
   2  -4   4       40.98       29.20      1.02 o
   3  -4   4      290.16      292.10      4.07 o
   4  -4   4       24.06       22.78      1.06 o
   5  -4   4       74.73       83.50      2.28 o
   6  -4   4        0.14        0.96      0.83 o
   7  -4   4       15.83       12.20      1.14 o
   8  -4   4       53.39       48.44      2.14 o
   9  -4   4        2.58        2.76      1.24 o
  10  -4   4        0.03        0.09      1.28 o
  11  -4   4        0.61        1.52      1.56 o
 -11  -3   4        6.48       17.48      5.76 o
 -10  -3   4        0.75       -2.51      4.42 o
  -9  -3   4       72.63       66.16      5.85 o
  -8  -3   4       54.50       62.52      4.76 o
  -7  -3   4       34.16       46.57      2.75 o
  -6  -3   4        8.25       11.12      1.20 o
  -5  -3   4        9.52       18.10      0.97 o
  -4  -3   4      193.59      231.73      3.27 o
  -3  -3   4      810.02      846.60      7.24 o
  -2  -3   4      423.26      660.13      5.57 o
  -1  -3   4     1490.49     1486.35     11.54 o
   0  -3   4      530.33      604.67      5.86 o
   1  -3   4     1292.10     1395.13     11.30 o
   2  -3   4      706.85      733.88      8.78 o
   3  -3   4      302.41      275.45      3.83 o
   4  -3   4      117.44      115.70      2.38 o
   5  -3   4      252.25      243.60      6.49 o
   6  -3   4        5.18        3.41      0.86 o
   7  -3   4       99.35      116.12      2.67 o
   8  -3   4       11.27       11.49      1.41 o
   9  -3   4        0.67        0.68      1.16 o
  10  -3   4        0.05        0.35      1.25 o
  11  -3   4        3.06        2.93      1.62 o
 -11  -2   4        2.80        3.60      3.25 o
 -10  -2   4        8.90        3.58      2.84 o
  -9  -2   4       11.36       14.58      2.77 o
  -8  -2   4       67.94       75.81      3.13 o
  -7  -2   4      110.72      107.36      2.98 o
  -6  -2   4      136.12      130.85      2.70 o
  -5  -2   4      506.24      442.75      4.58 o
  -4  -2   4      138.91      128.98      1.96 o
  -3  -2   4      382.28      341.57      3.52 o
  -2  -2   4       12.44        5.22      0.51 o
  -1  -2   4     1415.26     1477.62      9.91 o
   0  -2   4      931.90      996.83      7.86 o
   1  -2   4      667.71      864.83      6.87 o
   2  -2   4      159.23      172.39      3.28 o
   3  -2   4      119.95      107.59      4.65 o
   4  -2   4      421.07      360.59      9.99 o
   5  -2   4       26.79       26.54      1.30 o
   6  -2   4       17.40       23.74      1.51 o
   7  -2   4        7.53        3.94      0.90 o
   8  -2   4       89.20       89.75      2.95 o
   9  -2   4        0.61        1.12      1.14 o
  10  -2   4        0.27        1.14      1.40 o
  11  -2   4        0.00       -1.92      1.92 o
 -11  -1   4       17.16       15.41      4.56 o
 -10  -1   4       28.14       27.28      3.70 o
  -9  -1   4       39.95       42.65      3.25 o
  -8  -1   4        1.44        0.84      1.25 o
  -7  -1   4       20.31       21.80      1.49 o
  -6  -1   4      121.32      136.01      3.01 o
  -5  -1   4     1167.60     1266.77     10.33 o
  -4  -1   4      372.17      387.28      4.33 o
  -3  -1   4       55.40       49.17      1.15 o
  -2  -1   4     1120.48      998.84      7.23 o
  -1  -1   4      650.58      537.82      4.13 o
   0  -1   4      232.14      255.11      2.27 o
   1  -1   4     2810.26     2490.49     23.15 o
   2  -1   4     2092.86     2051.30     21.83 o
   3  -1   4      749.53      747.99     17.47 o
   4  -1   4      221.38      195.86      4.52 o
   5  -1   4       36.55       38.21      2.37 o
   6  -1   4       10.02        8.80      0.96 o
   7  -1   4       25.15       25.20      1.45 o
   8  -1   4      100.29       90.58      2.82 o
   9  -1   4       88.79       86.83      3.23 o
  10  -1   4        7.44        8.59      1.64 o
 -12   0   4       25.86       22.45      3.79 o
 -11   0   4        0.41        3.96      2.42 o
 -10   0   4       55.82       60.37      5.61 o
  -9   0   4       14.14       24.28      3.65 o
  -8   0   4        3.12        1.16      1.24 o
  -7   0   4        0.80        1.43      0.85 o
  -6   0   4       35.28       37.23      1.73 o
  -5   0   4       79.42       81.00      1.94 o
  -4   0   4       31.34       32.02      1.18 o
  -3   0   4     1235.53     1323.47      9.34 o
  -2   0   4      987.68      855.03      6.56 o
  -1   0   4     1184.71     1204.24      8.19 o
   0   0   4     1106.21      954.07      6.52 o
   1   0   4     1527.38     1683.92     14.05 o
   2   0   4      374.29      356.72      5.18 o
   3   0   4      659.40      652.62      8.70 o
   4   0   4      859.17      835.48     11.07 o
   5   0   4       15.02       15.61      1.35 o
   6   0   4      374.81      337.33      5.76 o
   7   0   4       46.68       40.41      1.86 o
   8   0   4       19.91       25.93      1.81 o
   9   0   4        1.38        2.45      1.25 o
  10   0   4        0.39        1.61      1.59 o
 -12   1   4        0.58        2.92      2.51 o
 -11   1   4        2.02        1.38      2.58 o
 -10   1   4        0.52        0.00      2.34 o
  -9   1   4       28.85       25.99      2.74 o
  -8   1   4       14.23       13.77      1.80 o
  -7   1   4        0.86        0.85      0.82 o
  -6   1   4      509.97      500.71      6.31 o
  -5   1   4     1025.63     1039.08      9.27 o
  -4   1   4     1805.23     1869.97     15.62 o
  -3   1   4        0.09        0.50      0.45 o
  -2   1   4     1240.55     1280.27      9.28 o
  -1   1   4      143.13      187.81      1.94 o
   0   1   4      421.81      390.46      3.37 o
   1   1   4       99.19       96.58      1.35 o
   2   1   4     1187.00     1209.88     12.10 o
   3   1   4      145.92      190.37      2.90 o
   4   1   4      120.19      120.72      2.24 o
   5   1   4      408.51      375.42      4.89 o
   6   1   4      605.69      589.73      7.55 o
   7   1   4      118.67      106.81      3.54 o
   8   1   4       91.28       81.68      2.97 o
   9   1   4        0.15        2.02      1.40 o
  10   1   4       23.13       21.94      2.67 o
 -12   2   4       16.25       13.68      3.96 o
 -11   2   4        7.19        5.11      2.94 o
 -10   2   4       93.09       87.47      6.41 o
  -9   2   4       31.22       37.31      2.96 o
  -8   2   4       85.49       83.77      3.35 o
  -7   2   4       47.44       51.32      1.93 o
  -6   2   4      753.53      827.50      9.01 o
  -5   2   4      584.24      627.30      6.34 o
  -4   2   4       77.49       83.15      1.95 o
  -3   2   4     3800.47     4316.61     30.07 o
  -2   2   4        0.18       10.16      0.68 o
  -1   2   4      208.15      229.91      2.28 o
   0   2   4     4819.46     4950.37     33.54 o
   1   2   4     1091.31     1081.51      8.84 o
   2   2   4        2.63        6.61      0.75 o
   3   2   4      239.37      235.09      3.80 o
   4   2   4      232.02      249.44      4.17 o
   5   2   4       73.09       68.63      2.26 o
   6   2   4       29.67       27.35      1.46 o
   7   2   4       82.67       85.01      4.05 o
   8   2   4        0.82        0.52      1.40 o
   9   2   4        1.23        0.70      1.74 o
  10   2   4        0.31        3.40      1.90 o
 -12   3   4        9.63       13.30      7.75 o
 -11   3   4        3.15        4.72      3.69 o
 -10   3   4       88.42       89.24      6.32 o
  -9   3   4       36.36       43.81      4.27 o
  -8   3   4        3.54        2.90      1.37 o
  -7   3   4        2.83        3.92      0.93 o
  -6   3   4        1.59        0.13      0.82 o
  -5   3   4       25.81       28.65      1.30 o
  -4   3   4      964.84      954.06      9.03 o
  -3   3   4      278.57      250.28      2.93 o
  -2   3   4      671.49      814.00      6.85 o
  -1   3   4      559.85      699.13      6.15 o
   0   3   4       69.03      101.83      1.58 o
   1   3   4      208.76      166.56      2.31 o
   2   3   4     1658.94     1600.93     11.61 o
   3   3   4      248.33      251.49      3.36 o
   4   3   4      175.04      165.99      3.05 o
   5   3   4       29.60       32.20      1.62 o
   6   3   4        3.08        1.60      0.98 o
   7   3   4       53.85       54.61      2.99 o
   8   3   4       18.75       14.79      2.60 o
   9   3   4       28.62       24.81      2.59 o
  10   3   4        7.11       10.60      2.41 o
 -12   4   4        3.10        4.59      3.47 o
 -11   4   4        3.24        4.05      4.30 o
 -10   4   4       69.96       65.23      5.72 o
  -9   4   4      147.41      139.05      5.09 o
  -8   4   4      181.16      201.59      8.06 o
  -7   4   4      585.19      571.62      6.86 o
  -6   4   4        0.77        0.56      0.75 o
  -5   4   4        0.02        3.44      0.76 o
  -4   4   4     2270.77     2388.83     19.72 o
  -3   4   4     1972.89     1996.18     14.85 o
  -2   4   4      993.55     1068.06      9.12 o
  -1   4   4      487.78      569.23      6.07 o
   0   4   4       46.14       80.21      1.69 o
   1   4   4       66.30       55.69      1.44 o
   2   4   4        7.42        7.39      1.08 o
   3   4   4      418.37      420.07      4.52 o
   4   4   4      114.20      106.23      2.50 o
   5   4   4     1123.06     1133.24     12.77 o
   6   4   4      272.59      253.72      5.39 o
   7   4   4       40.51       45.00      2.61 o
   8   4   4       10.74       11.53      2.48 o
   9   4   4        1.18       -1.34      1.89 o
 -12   5   4        8.29        9.54      3.49 o
 -11   5   4        0.52        3.32      2.77 o
 -10   5   4       10.52       10.16      4.95 o
  -9   5   4        4.69        3.99      1.75 o
  -8   5   4       38.54       42.57      2.75 o
  -7   5   4      184.31      213.68      4.14 o
  -6   5   4        9.39        7.81      1.04 o
  -5   5   4      831.83      825.99      7.97 o
  -4   5   4      113.64      112.75      2.22 o
  -3   5   4     1299.79     1523.11     12.42 o
  -2   5   4       18.31       13.56      1.00 o
  -1   5   4      355.91      310.58      4.14 o
   0   5   4       57.88       40.87      1.37 o
   1   5   4        1.02        0.39      0.40 o
   2   5   4      365.08      371.53      4.72 o
   3   5   4      120.34      126.70      2.39 o
   4   5   4       67.14       64.18      1.78 o
   5   5   4      707.83      655.64      8.79 o
   6   5   4      303.65      309.11      6.32 o
   7   5   4       10.87        9.22      2.35 o
   8   5   4        0.61       -0.61      2.89 o
   9   5   4       12.80       15.64      3.62 o
 -12   6   4        7.22        9.45      3.70 o
 -11   6   4        0.06       -0.87      3.04 o
 -10   6   4       23.00       22.86      4.17 o
  -9   6   4        0.58        0.27      1.51 o
  -8   6   4      904.39      948.70     14.09 o
  -7   6   4        3.17        2.45      1.23 o
  -6   6   4      220.53      221.09      3.62 o
  -5   6   4        1.72        1.25      0.71 o
  -4   6   4        5.08        4.69      0.79 o
  -3   6   4     2217.40     2355.31     19.60 o
  -2   6   4       29.27       15.40      1.12 o
  -1   6   4       88.92       88.47      2.20 o
   0   6   4       39.39       43.25      2.00 o
   1   6   4        7.37        2.13      0.56 o
   2   6   4        8.02       17.90      1.25 o
   3   6   4      371.03      368.41      5.06 o
   4   6   4        2.35        2.66      0.94 o
   5   6   4        6.38        8.10      1.47 o
   6   6   4        7.15        6.87      1.75 o
   7   6   4       26.76       27.69      2.72 o
   8   6   4       20.55       24.23      3.32 o
   9   6   4       18.30       14.18      3.70 o
 -12   7   4        4.15        5.13      3.25 o
 -11   7   4        4.48        9.82      3.59 o
 -10   7   4        0.01        0.99      2.42 o
  -9   7   4        9.07        3.69      2.78 o
  -8   7   4      219.32      191.42      5.38 o
  -7   7   4       35.50       30.54      2.07 o
  -6   7   4        8.14        5.02      1.06 o
  -5   7   4       35.82       31.05      1.61 o
  -4   7   4      159.09      160.47      3.92 o
  -3   7   4       36.23       48.75      2.22 o
  -2   7   4       15.62       14.22      1.49 o
  -1   7   4        0.07        1.02      0.82 o
   0   7   4      594.84      646.24      7.41 o
   1   7   4       90.20      101.08      1.99 o
   2   7   4      128.95      133.39      2.97 o
   3   7   4       75.06       78.62      2.26 o
   4   7   4      222.68      226.51      4.35 o
   5   7   4        9.81        9.55      1.27 o
   6   7   4       15.27       13.55      2.15 o
   7   7   4        3.14        2.07      1.75 o
   8   7   4        0.00       -0.13      2.56 o
 -11   8   4        5.95        3.80      3.13 o
 -10   8   4        0.43        1.13      2.66 o
  -9   8   4        8.34       11.56      3.33 o
  -8   8   4        0.12       -1.71      1.71 o
  -7   8   4       11.85       13.03      1.77 o
  -6   8   4      892.99      852.86     11.35 o
  -5   8   4      176.70      202.45      3.88 o
  -4   8   4      154.66      145.34      4.23 o
  -3   8   4        0.97        0.92      0.78 o
  -2   8   4        0.33        0.73      0.74 o
  -1   8   4      451.28      466.93      6.18 o
   0   8   4      248.35      256.54      4.62 o
   1   8   4       81.71       87.12      2.07 o
   2   8   4       14.44       20.85      1.67 o
   3   8   4       33.34       36.76      2.22 o
   4   8   4        6.09        4.25      1.45 o
   5   8   4       15.99       15.87      1.93 o
   6   8   4       10.04       10.31      2.94 o
   7   8   4        0.35        1.19      2.02 o
   8   8   4        0.08       -2.07      2.55 o
 -11   9   4        9.08       10.87      5.27 o
 -10   9   4        0.04        1.41      2.91 o
  -9   9   4        2.00        2.23      2.54 o
  -8   9   4        1.16       -1.78      2.15 o
  -7   9   4        2.77        3.59      2.05 o
  -6   9   4       24.17       18.07      2.05 o
  -5   9   4      493.42      482.09      8.91 o
  -4   9   4       26.12       26.42      2.32 o
  -3   9   4      106.42      108.76      3.15 o
  -2   9   4      248.28      271.51      4.56 o
  -1   9   4      357.50      354.68      7.89 o
   0   9   4      149.13      130.01      4.08 o
   1   9   4       72.83       83.80      2.58 o
   2   9   4      242.18      226.90      4.06 o
   3   9   4       70.43       68.85      2.97 o
   4   9   4        2.29        2.19      1.41 o
   5   9   4       22.82       22.85      2.54 o
   6   9   4       17.03       18.61      3.17 o
   7   9   4       14.24       10.30      3.64 o
 -11  10   4        0.32        6.25      4.91 o
 -10  10   4        0.02       -1.70      3.89 o
  -9  10   4        4.38        4.61      3.01 o
  -8  10   4      121.78      122.51      7.43 o
  -7  10   4        8.00        5.57      2.36 o
  -6  10   4       63.38       58.79      3.89 o
  -5  10   4       93.04       92.81      4.73 o
  -4  10   4        3.14        2.07      1.65 o
  -3  10   4       38.53       30.30      2.71 o
  -2  10   4      452.14      427.48      6.85 o
  -1  10   4      111.66      121.95      5.42 o
   0  10   4       20.64       22.98      2.49 o
   1  10   4        6.21       10.66      2.26 o
   2  10   4        0.12       -1.01      1.01 o
   3  10   4        2.65       -0.22      1.34 o
   4  10   4       13.66        8.56      2.14 o
   5  10   4        2.37        1.91      1.84 o
   6  10   4       26.40       28.34      2.63 o
   7  10   4        0.07       -1.20      3.10 o
 -11  11   4        0.00        3.08      5.15 o
 -10  11   4        6.99        6.49      5.52 o
  -9  11   4        6.30        2.52      4.62 o
  -8  11   4        1.85        1.10      3.73 o
  -7  11   4       88.74       81.59      6.78 o
  -6  11   4       91.30       98.12      5.78 o
  -5  11   4        8.09       10.70      2.83 o
  -4  11   4      834.14      816.20     17.39 o
  -3  11   4       82.79       91.33      3.48 o
  -2  11   4       96.87       85.30      3.18 o
  -1  11   4        4.64        6.08      3.12 o
   0  11   4       21.09       22.41      2.66 o
   1  11   4        1.13        0.33      1.42 o
   2  11   4        1.18        0.26      1.52 o
   3  11   4        6.26        4.95      2.06 o
   4  11   4        4.55        2.33      2.07 o
   5  11   4       25.45       24.69      4.87 o
   6  11   4        2.47        3.73      3.41 o
 -10  12   4       37.31       52.45      9.66 o
  -9  12   4        0.77        1.91      4.34 o
  -8  12   4        6.75        5.15      4.10 o
  -7  12   4        2.76       -0.49      2.63 o
  -6  12   4       20.52       23.88      4.52 o
  -5  12   4        9.58        9.07      2.77 o
  -4  12   4       72.76       68.61      5.19 o
  -3  12   4       10.61        8.96      3.78 o
  -2  12   4      189.12      185.37      9.67 o
  -1  12   4        3.22        3.78      3.38 o
   0  12   4      130.83      140.28      5.42 o
   1  12   4      179.71      183.17      6.01 o
   2  12   4       15.45       18.62      2.89 o
   3  12   4        8.44        6.70      3.44 o
   4  12   4       20.63       18.96      3.38 o
   5  12   4        2.77       -0.43      6.49 o
   6  12   4        1.15       -0.07      2.60 o
  -6  13   4       31.02       30.71      7.30 o
  -5  13   4        0.58       -2.67      2.67 o
  -4  13   4       11.02       15.76      4.41 o
  -3  13   4      114.17      124.39      8.37 o
  -2  13   4       99.36      107.46      7.77 o
  -1  13   4       56.60       46.52     10.47 o
   0  13   4        0.03       -2.64      2.64 o
   1  13   4       26.87       27.22      3.13 o
   2  13   4        0.71       -0.87      2.21 o
   3  13   4       11.63       11.52      3.00 o
   4  13   4        6.15        6.66      3.40 o
   5  13   4        1.51       -0.93      4.10 o
  -6  14   4       23.82       36.06      8.15 o
  -5  14   4       46.23       40.97      5.91 o
  -4  14   4       26.05       26.92      5.16 o
  -3  14   4       13.29       10.17      4.58 o
  -2  14   4       10.19       14.82      4.26 o
  -1  14   4        5.18        7.60      3.07 o
   0  14   4        6.55        7.44      5.98 o
   1  14   4       56.23       58.72      7.69 o
   2  14   4        0.89        1.14      3.22 o
   3  14   4        0.77       -1.60      2.78 o
   4  14   4        2.34        5.80      5.03 o
  -6  15   4       17.11       30.30      8.15 o
  -5  15   4       16.62       28.65      5.71 o
  -4  15   4        2.64        6.00      3.97 o
  -3  15   4        5.19        9.82      4.24 o
  -2  15   4        5.87        1.08      3.69 o
  -1  15   4        5.21        4.35      3.80 o
   0  15   4        8.05        7.21      4.54 o
   1  15   4       11.39       17.33      3.86 o
   2  15   4        9.88        9.17      3.46 o
   3  15   4       22.12       32.31      5.43 o
  -5  16   4       32.45       36.51      6.35 o
  -4  16   4       33.70       39.98      6.54 o
  -3  16   4        3.27       -3.25      3.25 o
  -2  16   4       23.15       19.30      5.58 o
  -1  16   4       20.46       23.20      5.47 o
   0  16   4        2.30        0.64      5.54 o
   1  16   4        0.39        1.53      4.83 o
   2  16   4        0.00       -2.66      2.92 o
  -5  17   4        1.04        2.52      5.80 o
  -4  17   4       23.61       23.35      6.02 o
  -3  17   4       16.36       25.96      6.32 o
  -2  17   4       24.68       26.36      6.28 o
  -1  17   4        7.61        8.08      7.77 o
   0  17   4       23.54       23.89      6.17 o
  -1 -18   5        6.41        7.65      6.79 o
   0 -18   5        1.84        7.58      6.96 o
   1 -18   5       31.17       16.59      7.06 o
   2 -18   5       14.14       11.89      6.25 o
   3 -18   5        0.31        1.38      4.83 o
   4 -18   5       13.94       23.28      6.73 o
  -3 -17   5       14.69       27.58      8.56 o
  -2 -17   5       22.80       22.15      7.87 o
  -1 -17   5       18.36       24.69      5.44 o
   0 -17   5        2.43       -0.10      2.58 o
   1 -17   5       21.75       25.11      7.18 o
   2 -17   5       12.21       12.72      4.14 o
   3 -17   5        4.68        9.76      4.81 o
   4 -17   5       39.94       43.48      5.54 o
   5 -17   5        0.07        5.16      3.36 o
   6 -17   5        1.05        2.83      3.12 o
  -4 -16   5        1.91        4.38      6.53 o
  -3 -16   5        1.42       10.95      6.77 o
  -2 -16   5       39.69       36.15      9.09 o
  -1 -16   5        9.21       10.49      4.42 o
   0 -16   5        0.16        1.31      3.91 o
   1 -16   5       39.72       61.29      6.26 o
   2 -16   5        5.46        4.94      3.35 o
   3 -16   5        1.62       -0.07      2.22 o
   4 -16   5        0.72        0.79      2.40 o
   5 -16   5        2.12        3.74      2.28 o
   6 -16   5       29.99       44.53      4.82 o
   7 -16   5       17.27       23.22      6.43 o
  -5 -15   5       22.88       24.33     11.16 o
  -4 -15   5       35.14       25.52      5.90 o
  -3 -15   5        0.24        4.26      5.03 o
  -2 -15   5       45.57       45.64      8.88 o
  -1 -15   5       98.09      100.07      8.05 o
   0 -15   5       35.95       33.87      5.39 o
   1 -15   5       30.24       27.20      3.97 o
   2 -15   5        0.15        1.14      2.14 o
   3 -15   5        0.02        4.15      2.35 o
   4 -15   5       10.65       11.82      2.45 o
   5 -15   5       13.00        8.84      2.33 o
   6 -15   5       16.09       14.44      2.39 o
   7 -15   5        0.76       -0.50      2.59 o
   8 -15   5        0.81        1.64      2.78 o
  -6 -14   5        4.43       -5.52      5.52 o
  -5 -14   5       18.39       16.93      5.09 o
  -4 -14   5       10.60        7.04      4.34 o
  -3 -14   5        8.70        7.96      4.23 o
  -2 -14   5       16.35       17.24      5.92 o
  -1 -14   5       29.46       26.94      4.96 o
   0 -14   5        0.67        6.50      3.22 o
   1 -14   5      216.20      206.12     14.41 o
   2 -14   5       60.61       57.53      3.96 o
   3 -14   5        0.15        0.98      1.62 o
   4 -14   5       18.62       13.90      2.45 o
   5 -14   5       35.02       34.61      3.11 o
   6 -14   5       13.74       19.13      3.11 o
   7 -14   5       23.42       25.45      4.21 o
   8 -14   5       18.46       29.17      6.19 o
  -6 -13   5        2.95       -4.83      4.83 o
  -5 -13   5        0.83       -1.15      4.08 o
  -4 -13   5       11.66        6.96      4.30 o
  -3 -13   5      146.82      139.31      9.06 o
  -2 -13   5      143.90      129.07     12.76 o
  -1 -13   5      142.06      130.51     16.07 o
   0 -13   5      156.48      160.71      6.98 o
   1 -13   5       21.04       25.16      2.52 o
   2 -13   5        7.14        3.62      1.59 o
   3 -13   5        0.01        0.57      1.53 o
   4 -13   5       68.24       58.56      3.20 o
   5 -13   5        0.25        1.83      1.35 o
   6 -13   5        1.40        3.22      1.84 o
   7 -13   5        0.56       -0.36      2.00 o
   8 -13   5        5.79        8.76      2.35 o
   9 -13   5        0.94        1.76      2.23 o
  -6 -12   5        5.35        4.26      5.48 o
  -5 -12   5        4.34        6.01      8.19 o
  -4 -12   5       13.17        7.85      3.46 o
  -3 -12   5      116.62      118.22      6.04 o
  -2 -12   5        0.98        2.97      3.27 o
  -1 -12   5       50.38       51.17      4.46 o
   0 -12   5      158.38      156.28      5.69 o
   1 -12   5       18.16       18.39      2.28 o
   2 -12   5      202.34      192.01      4.87 o
   3 -12   5       39.44       37.93      2.43 o
   4 -12   5       28.50       21.73      2.20 o
   5 -12   5       54.32       58.37      2.92 o
   6 -12   5       19.27       16.89      2.38 o
   7 -12   5       34.70       39.33      3.50 o
   8 -12   5        4.95        5.47      2.13 o
   9 -12   5       15.34       13.29      3.04 o
  -6 -11   5       66.38       77.13     10.59 o
  -5 -11   5       22.08       28.49      5.22 o
  -4 -11   5        5.33        4.39      2.41 o
  -3 -11   5        2.29       -0.20      2.14 o
  -2 -11   5        5.16        4.31      1.97 o
  -1 -11   5       90.76       85.03      3.42 o
   0 -11   5       47.82       42.46      2.69 o
   1 -11   5      109.22      104.50      3.52 o
   2 -11   5      385.95      354.27      6.46 o
   3 -11   5       27.33       26.37      2.01 o
   4 -11   5        8.31        6.08      1.46 o
   5 -11   5       59.59       56.34      2.14 o
   6 -11   5        4.30        3.51      1.72 o
   7 -11   5       26.74       27.20      2.93 o
   8 -11   5        0.53        1.36      2.05 o
   9 -11   5       25.86       31.77      3.21 o
  -7 -10   5       29.35       38.58      8.28 o
  -6 -10   5      104.83      111.70      8.06 o
  -5 -10   5       53.38       48.24      4.25 o
  -4 -10   5      451.11      444.49      9.90 o
  -3 -10   5        7.46        5.78      1.63 o
  -2 -10   5       25.47       35.79      2.66 o
  -1 -10   5      261.84      274.87      4.81 o
   0 -10   5        8.26        9.34      1.46 o
   1 -10   5        9.36        9.76      1.25 o
   2 -10   5      225.82      223.16      4.06 o
   3 -10   5      278.15      272.86      4.44 o
   4 -10   5        7.93       10.81      1.20 o
   5 -10   5       45.87       46.93      2.58 o
   6 -10   5       21.51       20.66      2.14 o
   7 -10   5        0.24        0.23      1.80 o
   8 -10   5       10.28        9.52      2.02 o
   9 -10   5        0.17        0.89      1.71 o
  10 -10   5        6.08        6.07      1.98 o
  -7  -9   5        0.21        6.45      5.23 o
  -6  -9   5        9.94       10.74      3.05 o
  -5  -9   5        3.95        5.13      2.24 o
  -4  -9   5      499.43      446.86     11.90 o
  -3  -9   5      314.36      319.63      6.87 o
  -2  -9   5      287.57      249.81      4.51 o
  -1  -9   5      243.62      210.55      3.77 o
   0  -9   5       52.59       59.02      2.35 o
   1  -9   5        5.11        6.25      1.19 o
   2  -9   5        8.51        3.33      0.86 o
   3  -9   5       54.49       53.36      1.86 o
   4  -9   5      132.12      135.24      2.65 o
   5  -9   5        2.62        4.59      1.37 o
   6  -9   5        3.32        0.62      1.29 o
   7  -9   5       11.54       10.64      1.71 o
   8  -9   5        0.31       -0.97      1.26 o
   9  -9   5        4.19        4.21      1.97 o
  10  -9   5        3.60        3.23      1.90 o
  -8  -8   5       44.34       51.20      8.84 o
  -7  -8   5        2.93        2.88      2.69 o
  -6  -8   5        3.67        4.15      2.52 o
  -5  -8   5        7.88        8.19      1.80 o
  -4  -8   5       83.54       87.68      3.23 o
  -3  -8   5       12.94       10.40      1.06 o
  -2  -8   5       65.62       76.85      2.40 o
  -1  -8   5       90.82       93.56      2.36 o
   0  -8   5      299.47      275.93      5.19 o
   1  -8   5      117.82      108.62      2.53 o
   2  -8   5       59.52       62.37      2.07 o
   3  -8   5      156.27      170.33      2.96 o
   4  -8   5       30.01       28.96      1.62 o
   5  -8   5      270.02      282.89      5.31 o
   6  -8   5       63.98       58.72      2.59 o
   7  -8   5       12.32       10.33      1.51 o
   8  -8   5       22.69       26.11      2.88 o
   9  -8   5        6.30        6.56      1.56 o
  10  -8   5        7.23        7.58      1.90 o
  -9  -7   5        1.93        2.68      4.38 o
  -8  -7   5        4.78        7.87      4.87 o
  -7  -7   5        1.61        0.37      5.70 o
  -6  -7   5      398.53      387.22      7.79 o
  -5  -7   5        3.65        4.88      1.39 o
  -4  -7   5       26.43       20.71      1.70 o
  -3  -7   5      730.00      728.37      9.86 o
  -2  -7   5       45.42       62.29      2.71 o
  -1  -7   5      139.78      132.24      2.70 o
   0  -7   5      330.02      321.99      4.27 o
   1  -7   5       49.38       40.11      1.53 o
   2  -7   5       54.13       49.46      1.76 o
   3  -7   5        5.46        1.43      0.57 o
   4  -7   5       39.77       43.75      1.73 o
   5  -7   5        0.01       -0.76      0.76 o
   6  -7   5       16.88       15.89      1.46 o
   7  -7   5      213.96      205.67      4.49 o
   8  -7   5       83.92       78.10      2.89 o
   9  -7   5       57.57       64.13      2.81 o
  10  -7   5       18.46       22.10      2.72 o
 -10  -6   5       11.39       14.93      5.96 o
  -9  -6   5        1.64        5.15      4.91 o
  -8  -6   5       50.00       46.94      7.75 o
  -7  -6   5        9.21        4.82      2.03 o
  -6  -6   5        6.71        8.37      2.09 o
  -5  -6   5       60.19       62.20      2.34 o
  -4  -6   5      540.70      540.56      6.53 o
  -3  -6   5      418.57      403.63      5.49 o
  -2  -6   5     1514.36     1587.26     13.98 o
  -1  -6   5       86.95      113.53      2.48 o
   0  -6   5      695.17      754.78      7.42 o
   1  -6   5      120.25      121.80      2.51 o
   2  -6   5      499.49      533.72      6.00 o
   3  -6   5      103.28      111.23      2.43 o
   4  -6   5      151.78      167.68      3.67 o
   5  -6   5        0.32        1.58      0.70 o
   6  -6   5       69.95       79.68      2.34 o
   7  -6   5        0.31       -0.72      0.84 o
   8  -6   5        1.20       -0.02      0.97 o
   9  -6   5       12.37       13.12      1.55 o
  10  -6   5        2.22        2.72      1.42 o
 -11  -5   5       51.99       63.45     10.30 o
 -10  -5   5       27.98       33.22      7.71 o
  -9  -5   5        9.00       15.94      5.44 o
  -8  -5   5       10.82       14.13      2.82 o
  -7  -5   5        3.17        2.17      1.67 o
  -6  -5   5        1.68        1.45      1.06 o
  -5  -5   5       25.21       24.58      1.55 o
  -4  -5   5        0.60        2.17      0.75 o
  -3  -5   5       70.02       62.94      1.88 o
  -2  -5   5      948.33      992.38      8.67 o
  -1  -5   5       70.29      103.81      2.20 o
   0  -5   5       19.22       38.65      1.25 o
   1  -5   5       77.03       85.45      1.70 o
   2  -5   5        5.76        7.75      0.69 o
   3  -5   5        0.65        0.75      0.51 o
   4  -5   5      729.56      688.09      7.55 o
   5  -5   5      134.98      149.60      3.41 o
   6  -5   5        1.76        0.83      0.93 o
   7  -5   5       12.98       16.73      1.18 o
   8  -5   5       10.27       10.04      1.46 o
   9  -5   5        1.91        1.29      1.08 o
  10  -5   5        1.42        0.99      1.26 o
 -11  -4   5        2.79       -2.76      3.85 o
 -10  -4   5        1.74        2.92      4.58 o
  -9  -4   5        0.42        1.02      2.28 o
  -8  -4   5        5.49        6.76      2.25 o
  -7  -4   5       25.58       26.23      2.42 o
  -6  -4   5       50.52       59.87      2.24 o
  -5  -4   5        0.65        1.62      0.87 o
  -4  -4   5      129.69      165.23      3.02 o
  -3  -4   5      949.08      971.44      8.03 o
  -2  -4   5     1750.25     1703.18     12.27 o
  -1  -4   5     1661.59     1656.52     13.02 o
   0  -4   5     6347.34     6865.83     55.13 o
   1  -4   5     1120.65     1080.69      9.17 o
   2  -4   5     1734.74     1740.17     14.93 o
   3  -4   5      667.59      672.16      8.31 o
   4  -4   5      102.95      119.52      3.09 o
   5  -4   5        0.75        0.45      0.67 o
   6  -4   5      104.82       96.58      3.17 o
   7  -4   5       82.68       82.90      3.00 o
   8  -4   5       21.14       18.53      1.35 o
   9  -4   5        8.04        9.69      1.31 o
  10  -4   5        0.97       -0.16      1.18 o
 -11  -3   5        0.52        2.96      4.62 o
 -10  -3   5        5.48        4.06      4.71 o
  -9  -3   5        1.95        0.56      2.22 o
  -8  -3   5        0.43        1.44      1.68 o
  -7  -3   5       53.63       52.90      2.72 o
  -6  -3   5        0.44        0.88      0.78 o
  -5  -3   5        0.52        1.15      0.75 o
  -4  -3   5      418.51      440.58      5.59 o
  -3  -3   5       11.48        9.77      0.82 o
  -2  -3   5       39.89       80.91      1.47 o
  -1  -3   5      257.04      238.99      3.02 o
   0  -3   5       58.23       88.84      1.71 o
   1  -3   5      445.87      502.00      5.00 o
   2  -3   5       93.42       79.57      2.04 o
   3  -3   5     1472.13     1551.30     23.96 o
   4  -3   5      317.55      300.31     13.08 o
   5  -3   5      109.72      104.09      7.87 o
   6  -3   5       26.33       28.75      1.45 o
   7  -3   5       22.71       22.23      1.54 o
   8  -3   5        0.04       -0.81      0.81 o
   9  -3   5        2.60        2.25      1.12 o
  10  -3   5        0.56        0.79      1.23 o
 -11  -2   5        1.54       -0.57      4.18 o
 -10  -2   5       38.32       36.24      5.15 o
  -9  -2   5        4.76        5.00      2.57 o
  -8  -2   5       22.81       28.83      3.15 o
  -7  -2   5       77.69       75.67      2.81 o
  -6  -2   5      500.65      500.10      5.56 o
  -5  -2   5      284.42      288.09      3.78 o
  -4  -2   5      308.36      304.66      4.09 o
  -3  -2   5       67.05       70.06      1.41 o
  -2  -2   5     1647.99     1970.09     18.54 o
  -1  -2   5    11415.60    12277.63     82.22 o
   0  -2   5        6.99       13.01      0.62 o
   1  -2   5     1287.16     1155.28     10.02 o
   2  -2   5     1128.96     1168.89     13.62 o
   3  -2   5      937.57      963.54     20.10 o
   4  -2   5       39.89       38.79      5.03 o
   5  -2   5        0.77       -0.12      2.43 o
   6  -2   5       23.08       18.85      1.29 o
   7  -2   5       29.37       22.77      1.54 o
   8  -2   5       13.89       14.42      1.45 o
   9  -2   5        0.51        0.20      1.09 o
  10  -2   5        2.32        1.72      1.35 o
 -11  -1   5        0.00        1.01      4.02 o
 -10  -1   5        9.86        7.50      2.45 o
  -9  -1   5       38.39       36.46      3.74 o
  -8  -1   5      123.05      125.15      4.27 o
  -7  -1   5       68.88       62.58      2.73 o
  -6  -1   5        0.97       -0.08      0.75 o
  -5  -1   5     1847.52     1793.27     14.71 o
  -4  -1   5     1001.47     1078.36      9.39 o
  -3  -1   5      101.50      131.83      2.04 o
  -2  -1   5      116.51       97.76      1.79 o
  -1  -1   5       96.97       93.09      1.55 o
   0  -1   5     2898.90     3078.93     21.33 o
   1  -1   5       89.28       44.54      1.12 o
   2  -1   5     1438.95     1479.14     16.05 o
   3  -1   5      854.68      835.53     10.92 o
   4  -1   5      108.83       96.14      7.18 o
   5  -1   5        1.18        0.39      0.61 o
   6  -1   5      613.07      604.88     23.45 o
   7  -1   5       70.22       62.16      2.44 o
   8  -1   5        6.20        3.93      1.08 o
   9  -1   5        0.88        1.15      1.25 o
  10  -1   5        1.72        3.12      1.63 o
 -12   0   5        0.79       -1.95      2.82 o
 -11   0   5       34.05       27.22      3.96 o
 -10   0   5       48.29       45.62      5.48 o
  -9   0   5        1.95        3.37      3.57 o
  -8   0   5        1.03        1.34      1.34 o
  -7   0   5       11.72       10.50      1.43 o
  -6   0   5       71.09       62.85      1.94 o
  -5   0   5       32.15       39.41      1.49 o
  -4   0   5      236.96      236.53      3.24 o
  -3   0   5     1728.68     1917.36     14.28 o
  -2   0   5      130.61      131.49      2.03 o
  -1   0   5       14.83       17.58      0.72 o
   0   0   5       42.66       67.90      1.15 o
   1   0   5       16.06       29.89      0.85 o
   2   0   5       98.74      106.98      2.44 o
   3   0   5      439.71      453.92      6.65 o
   4   0   5        2.64        9.23      1.00 o
   5   0   5       38.23       36.21      1.83 o
   6   0   5       70.34       59.66      2.10 o
   7   0   5       40.99       40.04      2.49 o
   8   0   5       72.22       71.04      2.39 o
   9   0   5        0.09       -0.08      1.21 o
  10   0   5       40.37       32.89      2.72 o
 -12   1   5        0.56        3.30      3.29 o
 -11   1   5       11.81       15.15      3.87 o
 -10   1   5       66.79       69.01      6.14 o
  -9   1   5        7.92        5.95      2.20 o
  -8   1   5      206.70      197.70      5.20 o
  -7   1   5       10.59        7.39      1.19 o
  -6   1   5       39.03       35.80      1.57 o
  -5   1   5      435.48      416.73      5.51 o
  -4   1   5      739.70      861.30      7.84 o
  -3   1   5      101.67      116.74      2.00 o
  -2   1   5       31.22       29.61      0.98 o
  -1   1   5      653.86      618.04      5.18 o
   0   1   5      218.20      166.99      1.86 o
   1   1   5       33.90       27.10      0.80 o
   2   1   5      435.46      475.63      5.59 o
   3   1   5      355.26      365.10      4.59 o
   4   1   5     1418.12     1449.26     15.89 o
   5   1   5       94.87       76.17      2.51 o
   6   1   5      458.48      418.16      6.24 o
   7   1   5        6.18        5.83      1.40 o
   8   1   5       52.90       45.83      2.74 o
   9   1   5        3.79        0.09      1.98 o
  10   1   5        1.69        1.31      1.74 o
 -12   2   5       21.71       23.89      6.37 o
 -11   2   5       21.56       26.44      4.68 o
 -10   2   5      127.53      140.86      9.84 o
  -9   2   5       92.13       95.84      5.05 o
  -8   2   5       16.67       18.82      2.11 o
  -7   2   5      394.19      393.45      5.83 o
  -6   2   5       58.01       56.99      1.85 o
  -5   2   5      104.41      115.43      2.55 o
  -4   2   5      719.88      827.98      8.13 o
  -3   2   5      281.55      273.54      3.26 o
  -2   2   5      260.29      343.69      3.82 o
  -1   2   5     1239.85     1170.42      9.35 o
   0   2   5      616.51      573.60      5.14 o
   1   2   5       19.45       14.67      0.68 o
   2   2   5        1.68        0.34      0.54 o
   3   2   5      122.90      118.82      2.86 o
   4   2   5      533.89      558.73      7.47 o
   5   2   5      276.27      293.45      4.97 o
   6   2   5       93.99       78.04      2.91 o
   7   2   5       25.11       26.09      2.17 o
   8   2   5        1.09        0.93      1.62 o
   9   2   5        2.25        5.17      1.69 o
  10   2   5        1.77        2.16      1.80 o
 -12   3   5        6.86       14.64      5.40 o
 -11   3   5        1.48       -2.39      2.39 o
 -10   3   5       97.48       86.03      6.64 o
  -9   3   5        6.69        5.68      2.19 o
  -8   3   5       87.70       79.71      4.30 o
  -7   3   5       50.22       49.43      2.32 o
  -6   3   5       13.93       12.65      1.13 o
  -5   3   5       13.41       12.89      1.13 o
  -4   3   5        2.81        4.17      0.80 o
  -3   3   5      454.74      532.59      5.49 o
  -2   3   5     2581.67     2615.38     19.85 o
  -1   3   5      155.61      153.40      2.40 o
   0   3   5       77.75       69.96      1.17 o
   1   3   5        5.11        9.21      0.67 o
   2   3   5       38.41       55.79      1.41 o
   3   3   5       44.29       31.75      1.21 o
   4   3   5      904.24      911.10     10.43 o
   5   3   5      533.75      510.76      6.70 o
   6   3   5      100.12      104.66      3.28 o
   7   3   5       11.09       13.70      1.70 o
   8   3   5        2.96        4.46      1.94 o
   9   3   5        0.03        1.47      2.39 o
 -12   4   5        1.95       -3.53      3.53 o
 -11   4   5        4.68       -2.02      2.47 o
 -10   4   5        1.92        0.98      2.63 o
  -9   4   5       15.74       10.44      7.61 o
  -8   4   5       54.89       52.60      3.01 o
  -7   4   5        0.14       -0.47      1.12 o
  -6   4   5        2.31        1.78      0.83 o
  -5   4   5      109.78      119.50      2.66 o
  -4   4   5        0.89        2.32      0.75 o
  -3   4   5      225.54      227.96      4.04 o
  -2   4   5      239.36      242.60      3.41 o
  -1   4   5       65.76       69.45      1.79 o
   0   4   5      191.79      188.39      2.50 o
   1   4   5       71.53       46.24      1.48 o
   2   4   5      502.53      510.53      5.64 o
   3   4   5       22.34       21.69      1.27 o
   4   4   5      530.05      495.26      9.80 o
   5   4   5      120.41      113.93      4.00 o
   6   4   5       29.70       31.80      2.27 o
   7   4   5        0.08       -0.58      1.53 o
   8   4   5       11.71        7.82      2.30 o
   9   4   5        1.64        2.26      2.25 o
 -12   5   5        7.41        7.91      4.75 o
 -11   5   5       18.05       11.41      4.04 o
 -10   5   5        8.15        9.58      3.27 o
  -9   5   5       13.47        7.03      5.31 o
  -8   5   5        0.07       -1.10      1.30 o
  -7   5   5      935.20      898.93     13.60 o
  -6   5   5      213.06      228.14      3.98 o
  -5   5   5       14.69       15.63      1.15 o
  -4   5   5       20.42       23.28      1.15 o
  -3   5   5      200.47      270.94      4.38 o
  -2   5   5      451.41      473.27      5.45 o
  -1   5   5       10.88       12.25      1.04 o
   0   5   5      122.28      133.38      2.38 o
   1   5   5       20.10       17.14      1.27 o
   2   5   5      204.71      210.60      3.34 o
   3   5   5       33.72       34.26      1.51 o
   4   5   5       29.62       34.46      1.87 o
   5   5   5      196.13      209.56      4.39 o
   6   5   5        4.17        5.33      1.45 o
   7   5   5       26.89       18.69      2.35 o
   8   5   5       14.54       11.45      2.66 o
   9   5   5       10.28        9.29      3.32 o
 -12   6   5        0.07        2.35      4.50 o
 -11   6   5        4.13        3.87      2.97 o
 -10   6   5        5.15        4.20      2.71 o
  -9   6   5       26.03       22.70      3.87 o
  -8   6   5       75.90       71.03      3.95 o
  -7   6   5       99.43      100.84      3.17 o
  -6   6   5      341.92      352.37      5.07 o
  -5   6   5       25.91       28.45      1.46 o
  -4   6   5       14.49       19.42      1.36 o
  -3   6   5      290.74      300.91      5.73 o
  -2   6   5      527.10      541.06      6.18 o
  -1   6   5     1120.87     1211.47     10.93 o
   0   6   5       10.82        6.73      0.80 o
   1   6   5      256.42      293.48      4.70 o
   2   6   5        0.88        1.51      0.76 o
   3   6   5       72.20       64.74      2.22 o
   4   6   5       91.12       95.08      2.38 o
   5   6   5       36.16       42.82      2.52 o
   6   6   5       11.80        9.93      2.03 o
   7   6   5       58.86       51.84      3.42 o
   8   6   5       33.65       31.26      6.17 o
 -11   7   5       10.66       19.43      6.13 o
 -10   7   5        1.30        0.69      2.41 o
  -9   7   5       22.90       35.82      4.72 o
  -8   7   5        2.68        4.67      1.93 o
  -7   7   5      493.86      503.91      7.58 o
  -6   7   5      318.45      342.69      5.74 o
  -5   7   5      646.27      659.35      7.47 o
  -4   7   5        1.27        1.49      0.86 o
  -3   7   5       66.41       87.09      2.49 o
  -2   7   5      319.16      346.67      4.79 o
  -1   7   5      108.62      100.35      2.58 o
   0   7   5       25.79       31.03      1.60 o
   1   7   5       77.66       79.12      1.83 o
   2   7   5       39.11       31.75      1.69 o
   3   7   5      113.45      127.19      2.97 o
   4   7   5      173.65      165.01      3.77 o
   5   7   5        3.93        3.13      2.07 o
   6   7   5        0.01        0.29      1.56 o
   7   7   5        0.56        0.69      2.16 o
   8   7   5       10.60       10.66      2.42 o
 -11   8   5        6.97       14.68      5.68 o
 -10   8   5        6.83       10.26      5.07 o
  -9   8   5        6.19        6.57      2.81 o
  -8   8   5       33.51       32.41      3.68 o
  -7   8   5       13.78       10.77      2.11 o
  -6   8   5     1624.67     1639.24     18.65 o
  -5   8   5       19.47       14.58      2.17 o
  -4   8   5       25.22       21.07      1.62 o
  -3   8   5        7.67       12.11      1.39 o
  -2   8   5      923.33      920.49     10.11 o
  -1   8   5      451.95      462.02      6.27 o
   0   8   5        0.13        1.80      0.79 o
   1   8   5       51.77       58.97      1.82 o
   2   8   5      171.57      181.85      4.31 o
   3   8   5       23.12       21.25      1.90 o
   4   8   5       13.45       12.31      1.81 o
   5   8   5       56.67       49.75      2.45 o
   6   8   5        5.83        5.41      2.02 o
   7   8   5        6.91        6.63      4.44 o
   8   8   5        0.62       -2.43      2.43 o
 -11   9   5        3.62       -0.24      4.50 o
 -10   9   5       12.72        9.41      5.35 o
  -9   9   5        1.96        0.93      4.18 o
  -8   9   5        7.02        8.68      2.61 o
  -7   9   5       23.42       18.72      2.72 o
  -6   9   5      372.47      314.44      7.24 o
  -5   9   5       26.94       33.19      3.23 o
  -4   9   5      654.38      628.62      9.56 o
  -3   9   5       12.45        7.44      1.94 o
  -2   9   5        0.08       -0.86      1.34 o
  -1   9   5      179.57      186.41      4.11 o
   0   9   5        8.25        9.30      1.29 o
   1   9   5      235.65      238.15      4.11 o
   2   9   5       78.09       69.19      3.33 o
   3   9   5        3.39        5.40      1.47 o
   4   9   5        0.08       -1.20      1.33 o
   5   9   5       17.91       17.86      2.21 o
   6   9   5        1.16        4.13      2.30 o
   7   9   5        4.68        5.23      3.30 o
 -11  10   5        0.04       -2.27      4.26 o
 -10  10   5        0.70        6.13      5.15 o
  -9  10   5       14.95       13.18      5.68 o
  -8  10   5       14.13        7.87      4.83 o
  -7  10   5        1.14       -0.41      2.51 o
  -6  10   5       19.01       15.06      3.20 o
  -5  10   5      484.65      460.21     12.18 o
  -4  10   5      714.83      698.44     13.04 o
  -3  10   5      138.37      140.07      5.28 o
  -2  10   5       54.15       61.95      3.20 o
  -1  10   5       10.74        8.31      2.10 o
   0  10   5       33.09       37.35      2.21 o
   1  10   5      162.19      174.00      3.77 o
   2  10   5       45.94       43.95      2.99 o
   3  10   5       13.26       11.10      1.97 o
   4  10   5       30.60       21.99      2.75 o
   5  10   5       13.42       13.81      2.60 o
   6  10   5        0.18       -0.18      2.39 o
   7  10   5        0.13        5.44      5.11 o
 -10  11   5       20.29       26.69      7.67 o
  -9  11   5        2.06       12.05      5.40 o
  -8  11   5        7.37        4.22      4.91 o
  -7  11   5        6.95       12.64      3.61 o
  -6  11   5      165.53      145.61      7.00 o
  -5  11   5        0.28       -3.23      5.04 o
  -4  11   5       46.65       47.39      4.63 o
  -3  11   5      106.15      105.87      7.55 o
  -2  11   5       36.05       37.79      3.17 o
  -1  11   5        0.29       -1.38      1.38 o
   0  11   5      178.56      172.98      4.81 o
   1  11   5       93.95       91.84      3.71 o
   2  11   5       32.35       33.33      2.93 o
   3  11   5       14.80       12.86      2.23 o
   4  11   5       42.77       48.78      7.24 o
   5  11   5        0.31        0.88      2.43 o
   6  11   5        2.23       -3.81      4.66 o
  -7  12   5       49.89       49.33      8.36 o
  -6  12   5       11.00       15.25      4.11 o
  -5  12   5       42.85       49.94      6.80 o
  -4  12   5       18.36       12.82      6.29 o
  -3  12   5      102.10       90.04      7.10 o
  -2  12   5      339.33      331.19     12.92 o
  -1  12   5      221.25      211.49     10.19 o
   0  12   5      244.54      264.40      8.04 o
   1  12   5       40.36       43.07      4.19 o
   2  12   5       73.11       73.04      4.52 o
   3  12   5       10.47       11.18      2.62 o
   4  12   5        0.29       -2.30      2.30 o
   5  12   5        6.49       16.43      4.15 o
  -7  13   5        3.97       -3.81      3.81 o
  -6  13   5        0.76        1.32      5.13 o
  -5  13   5        0.02       -2.72      2.72 o
  -4  13   5       22.89       17.66      7.50 o
  -3  13   5        0.05       -1.71      3.22 o
  -2  13   5       68.48       74.79     10.89 o
  -1  13   5       23.13       24.69      3.64 o
   0  13   5        0.05       -1.02      3.08 o
   1  13   5        1.41        3.24      2.76 o
   2  13   5       17.81       25.44      3.77 o
   3  13   5        0.00       -1.13      2.33 o
   4  13   5        1.71        1.16      8.68 o
  -6  14   5       12.42       18.09      6.90 o
  -5  14   5        6.53       -1.04      3.35 o
  -4  14   5       27.61       39.03      5.92 o
  -3  14   5       37.14       34.40      7.79 o
  -2  14   5       48.48       49.14      6.45 o
  -1  14   5        5.25        7.68      4.07 o
   0  14   5       68.74       90.33      7.67 o
   1  14   5        3.54        2.19      2.92 o
   2  14   5       13.03       15.84      3.57 o
   3  14   5        0.09        1.75      3.23 o
  -6  15   5        1.37       -3.93      5.11 o
  -5  15   5        0.61       -0.05      3.74 o
  -4  15   5       17.87       17.48      5.05 o
  -3  15   5        0.00        0.14      3.52 o
  -2  15   5       20.89       17.77      7.50 o
  -1  15   5        0.78        0.69      4.66 o
   0  15   5        6.98        7.92      4.40 o
   1  15   5       13.19        5.53      4.13 o
   2  15   5        2.50        0.63      3.50 o
  -6  16   5        0.79       -2.92      5.84 o
  -5  16   5       39.26       40.82      8.74 o
  -4  16   5        6.62       11.73      4.61 o
  -3  16   5        4.24        4.80      4.26 o
  -2  16   5       34.94       32.86      6.30 o
  -1  16   5       30.39       25.59      5.99 o
   0  16   5        5.04       15.44      5.09 o
   1  16   5        0.19       -1.68      3.75 o
  -5  17   5       25.70       33.67     11.10 o
  -4  17   5       11.66       14.25      5.72 o
  -3  17   5        0.40        3.11      4.54 o
  -2  17   5        5.94        6.07      5.17 o
  -1  17   5        4.27       10.09      4.65 o
   0 -18   6        0.08       15.70      6.41 o
   1 -18   6       15.79       31.52      7.67 o
   2 -18   6        2.41       -3.93      3.93 o
   3 -18   6        4.77       -4.46      4.46 o
  -2 -17   6        8.61        8.23      6.77 o
  -1 -17   6       19.69       21.91      7.34 o
   0 -17   6        0.66       -0.14      3.54 o
   1 -17   6       18.58       30.22      7.63 o
   2 -17   6        3.49        3.56      3.41 o
   3 -17   6        4.03        7.38      5.35 o
   4 -17   6        0.16       -0.89      3.09 o
   5 -17   6       24.64       29.30      4.75 o
  -4 -16   6        1.42       20.61      7.63 o
  -3 -16   6       36.51       53.43     10.67 o
  -2 -16   6        4.95        8.76      6.53 o
  -1 -16   6        1.76        2.10      5.56 o
   0 -16   6       60.44       55.95      5.30 o
   1 -16   6       26.08       20.00      4.61 o
   2 -16   6        4.67        8.88      3.44 o
   3 -16   6        0.06        0.22      2.33 o
   4 -16   6        2.65        3.41      2.49 o
   5 -16   6        0.11        1.08      2.68 o
   6 -16   6       12.55       13.46      6.86 o
  -5 -15   6       26.94       27.08      7.02 o
  -4 -15   6        1.68        4.61      4.49 o
  -3 -15   6       26.09       41.97      6.58 o
  -2 -15   6       91.38       94.74     11.56 o
  -1 -15   6       19.32       11.96      4.07 o
   0 -15   6        2.97        1.84      2.50 o
   1 -15   6       23.02       14.99      3.33 o
   2 -15   6        6.68       10.85      2.74 o
   3 -15   6        2.80        5.14      4.03 o
   4 -15   6       16.97       11.80      2.49 o
   5 -15   6        0.84        4.48      1.84 o
   6 -15   6       41.41       47.74      5.64 o
   7 -15   6        0.78        1.24      4.30 o
  -6 -14   6        3.22        5.40      6.81 o
  -5 -14   6        2.69        6.57      4.65 o
  -4 -14   6        1.52        1.45      3.62 o
  -3 -14   6        0.08       -1.70      3.70 o
  -2 -14   6        0.00       -0.28      4.58 o
  -1 -14   6       28.28       19.04      4.79 o
   0 -14   6       57.57       62.38      5.00 o
   1 -14   6       34.53       32.01      4.12 o
   2 -14   6        0.32       -1.31      1.59 o
   3 -14   6       99.75       94.22      4.57 o
   4 -14   6        9.10       11.81      3.81 o
   5 -14   6        3.73        7.17      2.21 o
   6 -14   6        5.32        6.96      2.39 o
   7 -14   6        0.27       -1.89      1.95 o
   8 -14   6       12.52       10.50      2.82 o
  -6 -13   6       10.12       -2.80      5.35 o
  -5 -13   6        6.24        9.14      5.27 o
  -4 -13   6        1.06       -0.16      3.78 o
  -3 -13   6       22.03       24.06      5.04 o
  -2 -13   6      209.15      181.39      9.73 o
  -1 -13   6       78.39       84.15      6.74 o
   0 -13   6        6.23        6.06      2.43 o
   1 -13   6      357.07      342.85      7.76 o
   2 -13   6       14.44        7.72      2.08 o
   3 -13   6        7.64        8.62      2.03 o
   4 -13   6        0.89       -1.28      1.29 o
   5 -13   6        3.04        2.83      1.84 o
   6 -13   6       27.83       24.72      3.05 o
   7 -13   6       30.09       34.27      4.12 o
   8 -13   6        6.46        9.67      3.50 o
  -6 -12   6       12.13        6.34      5.52 o
  -5 -12   6       13.42       11.27      6.73 o
  -4 -12   6        3.00       -0.96      6.13 o
  -3 -12   6      160.52      153.21      9.23 o
  -2 -12   6      155.78      163.67     17.71 o
  -1 -12   6       31.49       44.02      3.60 o
   0 -12   6        0.84        1.86      1.86 o
   1 -12   6      113.93      133.15      5.30 o
   2 -12   6      211.72      204.05      5.03 o
   3 -12   6       48.73       52.18      2.98 o
   4 -12   6      190.55      185.64      6.28 o
   5 -12   6        2.13        3.40      1.83 o
   6 -12   6        0.40        2.98      1.69 o
   7 -12   6        0.60        1.22      1.85 o
   8 -12   6       13.58       21.85      5.61 o
   9 -12   6        0.15        1.69      1.92 o
  -7 -11   6        0.08        5.48      5.11 o
  -6 -11   6        2.73       -1.63      4.62 o
  -5 -11   6        2.03        1.27      2.68 o
  -4 -11   6        1.70       -0.11      2.22 o
  -3 -11   6       91.45       93.85      5.50 o
  -2 -11   6       18.72       22.20      2.84 o
  -1 -11   6       92.03       82.39      4.12 o
   0 -11   6       88.64       79.36      4.84 o
   1 -11   6      609.45      548.93      8.70 o
   2 -11   6        1.11        1.85      1.26 o
   3 -11   6      193.73      188.10      4.88 o
   4 -11   6       39.59       41.98      2.63 o
   5 -11   6      142.51      145.54      5.07 o
   6 -11   6       79.65       82.66      3.89 o
   7 -11   6       51.88       51.79      3.59 o
   8 -11   6        1.87        2.48      1.73 o
   9 -11   6        2.65        6.87      2.11 o
  -6 -10   6       26.53       34.77     10.95 o
  -5 -10   6      155.11      159.40      8.53 o
  -4 -10   6      254.59      258.68      9.55 o
  -3 -10   6       45.98       55.23      3.61 o
  -2 -10   6      154.42      143.33      5.26 o
  -1 -10   6      104.60      129.77      3.89 o
   0 -10   6       34.00       28.17      2.07 o
   1 -10   6       91.53      105.31      2.88 o
   2 -10   6       42.81       42.19      2.11 o
   3 -10   6      176.21      173.96      3.58 o
   4 -10   6       11.17       12.89      1.16 o
   5 -10   6      103.45       90.22      3.34 o
   6 -10   6        5.79        4.55      1.38 o
   7 -10   6        5.91        1.58      1.55 o
   8 -10   6        3.22        6.33      1.79 o
   9 -10   6        0.19        0.55      1.61 o
  -7  -9   6        0.03       -3.85      3.85 o
  -6  -9   6       95.35       78.86      7.11 o
  -5  -9   6        1.99        1.53      2.11 o
  -4  -9   6      407.91      380.85     10.11 o
  -3  -9   6        0.35        1.53      1.67 o
  -2  -9   6       25.68       23.63      1.89 o
  -1  -9   6       37.06       41.68      2.48 o
   0  -9   6       11.63       12.17      1.25 o
   1  -9   6      461.74      451.73      6.10 o
   2  -9   6        5.80        2.87      0.87 o
   3  -9   6       19.09       21.79      1.32 o
   4  -9   6      298.34      289.16      5.69 o
   5  -9   6      128.51      114.75      5.99 o
   6  -9   6        3.92        3.41      1.37 o
   7  -9   6       10.03       10.24      1.62 o
   8  -9   6       24.24       26.48      2.17 o
   9  -9   6        7.84        4.97      1.67 o
  10  -9   6        6.02        6.83      1.86 o
  -7  -8   6        0.75        0.82      3.05 o
  -6  -8   6       83.60       95.23      4.78 o
  -5  -8   6      221.29      235.17      6.79 o
  -4  -8   6      168.82      184.26      5.20 o
  -3  -8   6        6.46        3.56      1.00 o
  -2  -8   6       39.81       34.71      1.84 o
  -1  -8   6      271.23      238.15      4.46 o
   0  -8   6      334.90      356.92      8.08 o
   1  -8   6      555.48      556.55      6.74 o
   2  -8   6       71.16       85.34      2.68 o
   3  -8   6       78.25       76.58      1.89 o
   4  -8   6      209.76      206.83      4.84 o
   5  -8   6       35.79       33.79      1.93 o
   6  -8   6       15.15       13.17      1.52 o
   7  -8   6       22.81       22.70      1.83 o
   8  -8   6       47.54       51.54      3.39 o
   9  -8   6       15.36       16.03      1.83 o
  10  -8   6       11.87       16.66      3.67 o
  -8  -7   6       53.34       55.05      6.30 o
  -7  -7   6       24.51       21.53      3.63 o
  -6  -7   6       26.77       38.00      3.22 o
  -5  -7   6      532.31      519.60      8.34 o
  -4  -7   6      165.83      167.48      3.90 o
  -3  -7   6        3.57        2.90      0.85 o
  -2  -7   6      447.91      481.01      6.29 o
  -1  -7   6        0.00        0.55      0.92 o
   0  -7   6      228.66      216.98      3.37 o
   1  -7   6      309.69      292.98      4.53 o
   2  -7   6        5.05        5.54      0.78 o
   3  -7   6      259.11      259.51      4.51 o
   4  -7   6      168.27      170.92      3.34 o
   5  -7   6        1.14        1.40      0.88 o
   6  -7   6        0.46       -0.34      0.91 o
   7  -7   6       58.53       59.02      2.31 o
   8  -7   6        0.39        1.11      1.03 o
   9  -7   6       15.90       15.21      1.59 o
  10  -7   6        2.82        1.83      1.32 o
  -9  -6   6       63.98       58.87      9.21 o
  -8  -6   6        7.48        6.57      3.48 o
  -7  -6   6       46.08       58.19      8.21 o
  -6  -6   6      159.06      159.41      4.36 o
  -5  -6   6        3.71        2.68      1.09 o
  -4  -6   6      127.18      137.42      3.01 o
  -3  -6   6       70.00       41.56      1.82 o
  -2  -6   6      101.31       91.27      2.40 o
  -1  -6   6      199.08      221.66      3.40 o
   0  -6   6        4.53        8.09      1.15 o
   1  -6   6       38.69       37.78      1.38 o
   2  -6   6      176.23      167.13      2.60 o
   3  -6   6      146.32      129.00      3.42 o
   4  -6   6       52.24       44.16      2.32 o
   5  -6   6        5.91        9.71      0.99 o
   6  -6   6       49.48       45.28      1.73 o
   7  -6   6        0.14        0.20      0.80 o
   8  -6   6       21.02       21.93      1.46 o
   9  -6   6        1.26        0.46      1.02 o
  10  -6   6       15.76       20.70      1.64 o
 -10  -5   6       16.12       17.93      6.61 o
  -9  -5   6        9.40       15.13      5.76 o
  -8  -5   6       58.04       53.94      5.91 o
  -7  -5   6       36.84       43.86      3.54 o
  -6  -5   6       15.78       13.85      1.79 o
  -5  -5   6      210.24      206.79      4.03 o
  -4  -5   6      404.31      415.51      5.39 o
  -3  -5   6      310.41      228.68      3.45 o
  -2  -5   6      176.94      194.86      5.67 o
  -1  -5   6     3814.22     4080.95     30.07 o
   0  -5   6       71.39      123.45      2.18 o
   1  -5   6      138.61      119.79      2.08 o
   2  -5   6       31.19       35.76      1.41 o
   3  -5   6      791.81      804.22      8.30 o
   4  -5   6      123.71      138.20      2.50 o
   5  -5   6       52.16       43.15      2.00 o
   6  -5   6      143.97      149.63      3.96 o
   7  -5   6        0.03        0.52      0.92 o
   8  -5   6       19.01       15.88      1.19 o
   9  -5   6       21.98       20.76      1.43 o
  10  -5   6        9.81        9.11      1.97 o
 -10  -4   6        8.68       10.71      5.11 o
  -9  -4   6       84.89       93.20     10.59 o
  -8  -4   6      117.78      118.10      6.00 o
  -7  -4   6      488.63      492.98     13.04 o
  -6  -4   6       85.77       77.68      2.76 o
  -5  -4   6        0.94       -0.42      0.70 o
  -4  -4   6       27.96       29.01      1.39 o
  -3  -4   6       23.53       37.95      1.52 o
  -2  -4   6     1093.87     1258.51     10.59 o
  -1  -4   6     1565.95     1572.44     13.30 o
   0  -4   6     1685.88     1882.94     21.90 o
   1  -4   6        0.99        0.22      0.76 o
   2  -4   6        5.41        4.73      0.67 o
   3  -4   6      184.30      198.71      3.43 o
   4  -4   6      171.79      170.06      3.64 o
   5  -4   6      101.77      107.29      8.64 o
   6  -4   6       80.04       80.99      8.52 o
   8  -4   6        0.73        0.37      1.18 o
   9  -4   6        6.72        8.66      1.33 o
  10  -4   6        0.51        1.31      1.97 o
 -11  -3   6        0.83        1.95      4.62 o
 -10  -3   6       51.62       48.89      8.80 o
  -9  -3   6       34.09       38.58      7.51 o
  -8  -3   6       59.41       57.82      6.22 o
  -7  -3   6        1.81       -0.13      1.27 o
  -6  -3   6       63.12       72.51      2.35 o
  -5  -3   6      324.21      346.21      5.14 o
  -4  -3   6       99.89       91.62      2.27 o
  -3  -3   6      138.14      154.09      2.41 o
  -2  -3   6     1143.93     1211.99     10.66 o
  -1  -3   6        5.38        6.31      0.71 o
   0  -3   6      465.93      389.85      4.13 o
   1  -3   6       89.61       74.70      1.44 o
   2  -3   6       86.51       97.18      1.78 o
   3  -3   6      766.00      826.89     10.23 o
   4  -3   6       20.04       17.04      3.89 o
   5  -3   6       64.08       44.71      6.25 o
   6  -3   6       14.83       12.58      4.50 o
   7  -3   6        2.40        6.08      3.85 o
   8  -3   6       15.04       11.33      1.38 o
   9  -3   6       26.19       24.80      1.77 o
  10  -3   6        7.89        4.48      1.44 o
 -11  -2   6        0.11        1.05      4.18 o
 -10  -2   6        0.15       -3.69      3.69 o
  -9  -2   6       25.35       15.80      3.70 o
  -8  -2   6        8.08        8.30      1.93 o
  -7  -2   6      104.48       96.62      3.22 o
  -6  -2   6       30.59       27.20      1.50 o
  -5  -2   6       20.09       13.06      1.20 o
  -4  -2   6      244.31      261.41      3.45 o
  -3  -2   6     2106.76     2340.75     16.48 o
  -2  -2   6      343.13      398.39      4.44 o
  -1  -2   6     2001.47     2017.61     15.47 o
   0  -2   6     2145.08     2218.93     17.40 o
   1  -2   6       81.49       69.61      1.24 o
   2  -2   6       54.32       69.60      2.03 o
   3  -2   6       31.87       35.32      1.56 o
   4  -2   6        2.31        1.62      2.68 o
   5  -2   6        6.09        5.07      3.08 o
   6  -2   6       19.25       14.32      4.71 o
   7  -2   6        6.70        3.37      3.73 o
   8  -2   6       22.66       24.05      1.37 o
   9  -2   6       13.51       11.62      1.29 o
  10  -2   6        7.77        7.39      1.26 o
 -11  -1   6        6.47        3.37      4.67 o
 -10  -1   6       21.49       20.70      4.18 o
  -9  -1   6       72.84       64.25      4.73 o
  -8  -1   6       41.60       43.06      2.98 o
  -7  -1   6        2.27       -0.58      1.09 o
  -6  -1   6       75.91       89.86      2.62 o
  -5  -1   6        8.70       10.71      1.18 o
  -4  -1   6     1060.05     1061.81      9.07 o
  -3  -1   6      655.94      645.95      5.46 o
  -2  -1   6      949.64     1010.79     11.16 o
  -1  -1   6       88.44       70.92      1.45 o
   0  -1   6      161.56      199.16      2.40 o
   1  -1   6        0.24        0.58      0.38 o
   2  -1   6        7.09        5.42      0.73 o
   3  -1   6        9.46       11.31      0.87 o
   4  -1   6       34.13       37.28      1.39 o
   5  -1   6        0.06       -0.02      0.61 o
   6  -1   6       52.00       48.07      2.78 o
   7  -1   6       13.01       13.52      1.19 o
   8  -1   6        3.29        1.67      0.93 o
   9  -1   6        0.08       -0.11      1.03 o
  10  -1   6        3.02        3.75      1.52 o
 -12   0   6       18.45       17.51      4.50 o
 -11   0   6       56.40       49.86      6.14 o
 -10   0   6        0.80       -1.26      2.04 o
  -9   0   6       39.32       46.95      5.09 o
  -8   0   6      116.99      123.55      5.41 o
  -7   0   6      135.95      147.15      4.57 o
  -6   0   6       39.39       35.10      1.83 o
  -5   0   6        0.90       -0.63      0.63 o
  -4   0   6       99.67      101.56      2.83 o
  -3   0   6      201.19      180.85      2.61 o
  -2   0   6      802.56      859.55      7.46 o
  -1   0   6     3084.24     3148.69     21.08 o
   0   0   6      347.63      331.63      3.57 o
   1   0   6       34.09       40.18      1.36 o
   2   0   6      130.20      136.53      2.27 o
   3   0   6       32.32       25.44      1.38 o
   4   0   6        1.12        0.33      0.73 o
   5   0   6       42.57       48.63      2.13 o
   6   0   6       59.57       55.80      2.38 o
   7   0   6        1.37        3.14      1.12 o
   8   0   6      123.88      108.28      3.08 o
   9   0   6        0.81        1.62      1.63 o
  10   0   6        3.46        4.23      1.69 o
 -12   1   6        0.14        3.20      4.44 o
 -11   1   6        5.01        1.26      4.18 o
 -10   1   6       20.75       21.22      4.28 o
  -9   1   6       92.67       80.51      8.74 o
  -8   1   6        0.92        0.68      1.64 o
  -7   1   6       86.24       90.91      3.24 o
  -6   1   6        5.39        7.16      1.12 o
  -5   1   6        0.31        0.72      0.67 o
  -4   1   6      135.42      148.51      2.96 o
  -3   1   6      362.84      348.77      3.90 o
  -2   1   6      379.87      400.12      6.74 o
  -1   1   6      387.70      418.14      3.98 o
   0   1   6     3281.78     3103.59     22.63 o
   1   1   6       35.66       30.00      1.10 o
   2   1   6        0.03        0.89      0.55 o
   3   1   6       59.23       67.71      1.72 o
   4   1   6       33.85       39.88      1.47 o
   5   1   6      502.37      482.61      6.61 o
   6   1   6       14.37       18.49      1.41 o
   7   1   6       22.63       23.32      1.92 o
   8   1   6       18.28       12.62      1.94 o
   9   1   6       15.17       18.07      2.04 o
  10   1   6       20.06       18.42      2.94 o
 -12   2   6        4.43        5.84      4.50 o
 -11   2   6        0.00        1.26      4.42 o
 -10   2   6       12.47        7.53      8.28 o
  -9   2   6        0.65        1.25      2.41 o
  -8   2   6      170.34      163.01      4.56 o
  -7   2   6       22.73       23.02      2.03 o
  -6   2   6        0.11       -0.78      0.83 o
  -5   2   6      148.25      151.95      3.41 o
  -4   2   6      805.01      821.84      8.25 o
  -3   2   6     1217.60     1423.49     11.28 o
  -2   2   6       91.12       95.54      2.26 o
  -1   2   6     1681.18     1822.35     13.40 o
   0   2   6      824.13      921.76      8.18 o
   1   2   6      558.92      526.23      4.81 o
   2   2   6      542.26      549.33      5.46 o
   3   2   6       24.64       33.08      1.61 o
   4   2   6       20.14       23.30      1.41 o
   5   2   6      125.04      119.15      3.04 o
   6   2   6      170.21      176.82      3.95 o
   7   2   6        2.78        2.02      1.21 o
   8   2   6        1.20        1.64      1.45 o
   9   2   6       46.25       54.02      3.12 o
 -12   3   6        0.29        5.31      4.50 o
 -11   3   6        0.16       -1.34      3.85 o
 -10   3   6       19.53       19.27      4.11 o
  -9   3   6       30.23       26.59      6.71 o
  -8   3   6      439.59      435.89      8.55 o
  -7   3   6      463.24      417.16      7.19 o
  -6   3   6        4.87        4.31      1.07 o
  -5   3   6       43.63       54.02      2.19 o
  -4   3   6       65.04       55.72      1.81 o
  -3   3   6      303.01      297.49      3.80 o
  -2   3   6     1172.36     1326.00     11.45 o
  -1   3   6     1118.17     1079.41      9.60 o
   0   3   6      577.16      607.93      6.02 o
   1   3   6       41.75       45.82      1.25 o
   2   3   6      190.31      202.21      2.64 o
   3   3   6        0.48        0.84      0.70 o
   4   3   6      134.02      124.66      2.40 o
   5   3   6      351.22      354.86      5.29 o
   6   3   6        0.03       -0.74      1.07 o
   7   3   6        3.87        1.94      1.25 o
   8   3   6       25.05       32.07      3.43 o
   9   3   6        0.07        2.00      1.88 o
 -12   4   6        0.42        4.26      4.58 o
 -11   4   6       23.70       21.74      6.53 o
 -10   4   6        0.12       -1.14      2.51 o
  -9   4   6      145.53      153.39      8.06 o
  -8   4   6       52.24       45.42      3.35 o
  -7   4   6        3.76        3.29      1.35 o
  -6   4   6      252.14      260.44      4.59 o
  -5   4   6       47.71       53.89      2.23 o
  -4   4   6      349.47      335.70      5.13 o
  -3   4   6      200.13      209.68      3.37 o
  -2   4   6        5.91        2.14      0.63 o
  -1   4   6       31.37       22.87      1.13 o
   0   4   6      520.48      543.56      4.98 o
   1   4   6       77.29       88.44      1.81 o
   2   4   6       32.31       35.14      1.18 o
   3   4   6       31.89       32.12      1.72 o
   4   4   6      115.78      127.69      3.09 o
   5   4   6        8.00        8.35      1.41 o
   6   4   6       86.60       87.58      3.26 o
   7   4   6       82.13       82.11      3.68 o
   8   4   6        3.79        3.23      1.99 o
   9   4   6        1.55        1.86      2.37 o
 -12   5   6        8.05       12.33      5.48 o
 -11   5   6        1.09        5.19      4.38 o
 -10   5   6       30.67       36.32      4.98 o
  -9   5   6        1.02       -1.85      1.85 o
  -8   5   6       18.43       19.97      2.70 o
  -7   5   6        6.17        7.32      1.65 o
  -6   5   6       43.13       36.08      1.94 o
  -5   5   6        1.00        0.54      0.77 o
  -4   5   6       24.70       27.93      1.35 o
  -3   5   6      213.95      201.07      4.49 o
  -2   5   6      393.59      447.67      5.70 o
  -1   5   6      145.00      147.86      3.04 o
   0   5   6      315.21      309.85      3.39 o
   1   5   6      134.69      129.88      2.82 o
   2   5   6        3.50        2.30      0.77 o
   3   5   6       45.57       51.86      1.71 o
   4   5   6        0.00        0.77      1.14 o
   5   5   6       31.93       29.60      2.22 o
   6   5   6      123.04      124.84      7.18 o
   7   5   6       82.05       65.10      3.64 o
   8   5   6       33.80       35.46      3.72 o
 -12   6   6        3.53       14.68      5.80 o
 -11   6   6        5.95        8.44      4.75 o
 -10   6   6       25.51       16.35      5.44 o
  -9   6   6        1.93       -0.25      2.22 o
  -8   6   6       36.16       36.86      3.78 o
  -7   6   6        0.00       -0.68      1.11 o
  -6   6   6      633.92      634.76      8.43 o
  -5   6   6       89.11       98.35      2.55 o
  -4   6   6      170.53      176.39      3.62 o
  -3   6   6      190.77      181.81      3.79 o
  -2   6   6      394.12      405.77      5.52 o
  -1   6   6      250.90      259.66      4.11 o
   0   6   6       26.92       28.01      1.10 o
   1   6   6       60.39       56.54      1.97 o
   2   6   6      321.34      311.79      4.58 o
   3   6   6       10.03        8.86      1.17 o
   4   6   6      103.17      101.55      4.19 o
   5   6   6        1.30        0.16      2.23 o
   6   6   6       59.27       59.01      3.51 o
   7   6   6        9.69        6.49      2.09 o
   8   6   6        6.16        5.89      2.05 o
 -11   7   6        0.08        0.49      3.16 o
 -10   7   6        8.15        8.72      4.67 o
  -9   7   6        1.31        3.16      4.06 o
  -8   7   6        5.91        3.62      2.63 o
  -7   7   6       46.38       42.07      3.54 o
  -6   7   6       65.81       67.15      2.78 o
  -5   7   6       17.42       14.66      1.26 o
  -4   7   6        0.15        1.82      0.98 o
  -3   7   6        6.61        5.43      1.06 o
  -2   7   6        5.98        8.11      1.92 o
  -1   7   6        0.74       -0.01      0.77 o
   0   7   6      165.46      162.81      2.71 o
   1   7   6        1.67       -0.26      0.84 o
   2   7   6       65.75       64.57      2.24 o
   3   7   6        8.57        8.52      1.26 o
   4   7   6        4.70        2.46      1.15 o
   5   7   6        1.85       -0.11      1.46 o
   6   7   6       22.45       24.39      2.81 o
   7   7   6        2.66        5.07      1.91 o
   8   7   6        0.86        3.64      2.54 o
 -11   8   6        1.17        3.33      4.46 o
 -10   8   6        0.59        0.77      3.85 o
  -9   8   6       60.27       64.83      9.17 o
  -8   8   6       32.51       37.71      5.08 o
  -7   8   6        1.29       -1.43      1.43 o
  -6   8   6        1.19        0.67      1.52 o
  -5   8   6      233.72      226.05      9.13 o
  -4   8   6        4.37        3.39      1.22 o
  -3   8   6       28.08       40.39      2.34 o
  -2   8   6      615.84      622.51      8.39 o
  -1   8   6      348.37      342.54      4.58 o
   0   8   6      152.46      151.91      2.96 o
   1   8   6      269.40      256.19      5.28 o
   2   8   6      201.87      204.66      4.69 o
   3   8   6        4.60        2.83      1.31 o
   4   8   6        4.59        1.39      1.17 o
   5   8   6       21.76       17.04      2.51 o
   6   8   6       12.61       13.89      2.41 o
   7   8   6        2.62        2.67      2.55 o
 -11   9   6        0.03        0.49      4.10 o
 -10   9   6        3.17       -0.53      3.98 o
  -9   9   6       24.52       31.07      7.26 o
  -8   9   6       33.59       35.64      5.25 o
  -7   9   6        8.09        8.45      2.59 o
  -6   9   6       38.05       42.44      4.22 o
  -5   9   6      310.41      305.11      9.84 o
  -4   9   6      812.45      834.82     12.99 o
  -3   9   6      282.95      261.50      6.22 o
  -2   9   6      214.61      209.50      5.93 o
  -1   9   6       11.03        9.76      1.10 o
   0   9   6        9.74       10.52      1.43 o
   1   9   6      134.85      113.16      3.72 o
   2   9   6       72.35       70.25      3.06 o
   3   9   6      122.36      127.75      4.21 o
   4   9   6       18.12       23.62      3.08 o
   5   9   6        9.61       10.77      2.83 o
   6   9   6        0.52        1.50      2.71 o
   7   9   6       11.68       13.17      3.77 o
  -9  10   6       17.06       26.57      7.06 o
  -8  10   6       14.80       15.92      4.18 o
  -7  10   6        6.19        2.00      2.78 o
  -6  10   6      132.46      116.83      6.41 o
  -5  10   6      179.13      170.46      7.37 o
  -4  10   6      511.27      524.98     16.41 o
  -3  10   6       11.80        7.57      2.21 o
  -2  10   6        0.81        0.00      1.57 o
  -1  10   6      133.25      164.35      4.82 o
   0  10   6       11.52        7.44      1.50 o
   1  10   6       12.86       11.20      2.09 o
   2  10   6       46.46       50.81      3.19 o
   3  10   6      120.80      109.51      4.27 o
   4  10   6       15.33       12.49      2.40 o
   5  10   6        4.05        6.11      2.61 o
   6  10   6        4.74        0.24      2.68 o
  -7  11   6        0.07        5.73      3.22 o
  -6  11   6       36.41       39.31      5.52 o
  -5  11   6       34.15       29.55      6.09 o
  -4  11   6       13.65        6.89      3.53 o
  -3  11   6       33.77       23.49      5.25 o
  -2  11   6      831.38      836.83     25.20 o
  -1  11   6       74.37       76.34      6.70 o
   0  11   6      180.01      168.28      5.60 o
   1  11   6        0.64       -0.46      1.76 o
   2  11   6      137.60      146.90      5.72 o
   3  11   6        0.08       -0.53      1.68 o
   4  11   6       17.22       13.60      4.29 o
   5  11   6        1.42        4.32      3.85 o
  -7  12   6       22.00       24.71      7.63 o
  -6  12   6        0.10        6.02      3.60 o
  -5  12   6        5.52        6.69      5.80 o
  -4  12   6       37.41       48.00     13.12 o
  -3  12   6       28.91       28.63      4.92 o
  -2  12   6        0.59       -2.08      3.33 o
  -1  12   6        2.10        2.53      3.36 o
   0  12   6       19.86       18.92      2.72 o
   1  12   6        7.75        5.47      2.32 o
   2  12   6       39.63       40.12      4.66 o
   3  12   6       41.91       40.38      3.72 o
   4  12   6        9.56        9.65      2.89 o
   5  12   6        0.04       -2.06      2.06 o
  -7  13   6        1.15       11.93      6.08 o
  -6  13   6        0.68        2.86      3.83 o
  -5  13   6       35.09       34.82      5.66 o
  -4  13   6        3.01        0.43      3.44 o
  -3  13   6      111.92      101.37     16.96 o
  -2  13   6        1.44        1.44      4.95 o
  -1  13   6       44.63       41.61      5.84 o
   0  13   6        3.02       -2.16      2.96 o
   1  13   6       36.07       33.41      4.30 o
   2  13   6        5.77        8.69      3.36 o
   3  13   6        0.01       -0.80      4.45 o
   4  13   6        0.03       -2.81      2.81 o
  -7  14   6        6.67        9.57      5.96 o
  -6  14   6        4.82        1.30      3.51 o
  -5  14   6       23.82       29.02      5.79 o
  -4  14   6       24.53       29.43      5.92 o
  -3  14   6        1.03        5.29      4.00 o
  -2  14   6        0.10        1.43      3.64 o
  -1  14   6       26.98       29.95      7.34 o
   0  14   6       33.09       30.57      4.46 o
   1  14   6        1.64        0.41      2.63 o
   2  14   6        0.01        0.70      2.52 o
   3  14   6        0.14        9.63      3.94 o
  -6  15   6        3.87        1.35      5.15 o
  -5  15   6        9.13       14.05      4.86 o
  -4  15   6        0.04       -1.80      3.34 o
  -3  15   6        6.07        7.81      4.60 o
  -2  15   6        0.47        0.07      4.95 o
  -1  15   6        0.53        1.65      3.62 o
   0  15   6        7.16        4.90      3.28 o
   1  15   6        0.32       -3.72      3.72 o
   2  15   6        4.61        5.62      3.71 o
  -6  16   6       21.30       38.62      9.37 o
  -5  16   6       20.79       17.48      5.76 o
  -4  16   6        1.31        3.87      4.35 o
  -3  16   6        0.44        2.03      4.27 o
  -2  16   6       21.04       26.57      6.05 o
  -1  16   6       24.99       20.65      5.62 o
   0  16   6        0.60        4.36      3.21 o
  -4  17   6       17.92       19.15      6.04 o
  -3  17   6        4.65        4.96      4.82 o
   0 -18   7        0.00       11.93      6.61 o
   1 -18   7        2.24        2.68      5.80 o
   2 -18   7        0.21        4.02      5.84 o
  -2 -17   7        4.05        0.04      6.25 o
  -1 -17   7       45.70       42.19      9.66 o
   0 -17   7        9.58        6.86      5.56 o
   1 -17   7       16.37       25.03      7.26 o
   2 -17   7       45.16       64.63      9.33 o
   3 -17   7        3.02        3.73      5.07 o
   4 -17   7       31.39       45.02      7.87 o
   5 -17   7        0.16        0.79      3.67 o
  -4 -16   7        1.67        8.60      5.30 o
  -3 -16   7       28.41       31.03      9.01 o
  -2 -16   7        3.82       13.75      6.86 o
  -1 -16   7       75.00       79.40     10.99 o
   0 -16   7        5.83        7.21      3.18 o
   1 -16   7        0.01        0.37      2.93 o
   2 -16   7        0.04       -2.56      2.56 o
   3 -16   7        0.37        2.80      2.39 o
   4 -16   7        0.73        1.06      2.46 o
   5 -16   7        2.80        2.33      2.19 o
   6 -16   7        1.41        4.94      3.34 o
  -5 -15   7        1.43        0.35      4.29 o
  -4 -15   7        0.43        1.46      4.36 o
  -3 -15   7        0.84       -2.38      3.77 o
  -2 -15   7       31.81       34.32      8.24 o
  -1 -15   7       23.44       18.26      6.69 o
   0 -15   7       15.71       13.53      3.37 o
   1 -15   7        1.16        3.24      2.44 o
   2 -15   7        6.13        7.84      2.74 o
   3 -15   7       11.16        9.31      2.82 o
   4 -15   7       18.27       22.76      3.31 o
   5 -15   7        0.85        1.16      1.88 o
   6 -15   7        4.36        1.83      4.02 o
   7 -15   7        3.60        2.23      5.37 o
  -6 -14   7       18.49       23.25      7.20 o
  -5 -14   7        9.20        7.54      8.66 o
  -4 -14   7        0.14        0.27      4.28 o
  -3 -14   7        0.17       -1.78      3.64 o
  -2 -14   7        0.39        4.51      3.82 o
  -1 -14   7       21.46       15.37      6.09 o
   0 -14   7        6.50       -0.74      1.77 o
   1 -14   7       16.71       13.77      3.00 o
   2 -14   7       20.14       26.21      3.00 o
   3 -14   7        6.05        5.92      2.11 o
   4 -14   7        0.21        0.60      2.14 o
   5 -14   7        0.02        0.37      1.37 o
   6 -14   7        0.01        0.56      2.00 o
   7 -14   7        1.25        2.35      2.26 o
  -6 -13   7        2.57        1.12      5.17 o
  -5 -13   7        2.90       -2.72      3.73 o
  -4 -13   7        3.86        3.47      3.81 o
  -3 -13   7        9.23        6.20      3.93 o
  -2 -13   7       11.80       13.11      4.11 o
  -1 -13   7       21.76       24.87      4.57 o
   0 -13   7        0.02        0.42      1.74 o
   1 -13   7        3.98        4.54      1.66 o
   2 -13   7       78.72       70.03      4.09 o
   3 -13   7       27.27       28.73      3.22 o
   4 -13   7        0.82        0.65      1.35 o
   5 -13   7       61.42       59.01      3.87 o
   6 -13   7       17.37       15.21      2.53 o
   7 -13   7       45.11       53.58      7.76 o
   8 -13   7        1.59        0.20      1.88 o
  -7 -12   7        0.48       -5.03      5.03 o
  -6 -12   7       11.66        7.07      6.79 o
  -5 -12   7        1.79       -0.12      3.94 o
  -4 -12   7        6.73        5.24      4.93 o
  -3 -12   7       16.69       17.57      4.44 o
  -2 -12   7        1.39        2.88      3.31 o
  -1 -12   7       73.93       73.86      5.03 o
   0 -12   7       55.48       47.07      3.53 o
   1 -12   7       12.35       11.16      2.32 o
   2 -12   7      239.95      216.59      5.72 o
   3 -12   7       28.60       27.25      2.58 o
   4 -12   7       45.80       38.35      2.53 o
   5 -12   7        4.60        4.77      1.73 o
   6 -12   7       30.84       32.23      4.15 o
   7 -12   7        4.32        2.57      2.12 o
   8 -12   7        0.36       -1.64      1.67 o
  -7 -11   7       21.13       21.18      7.42 o
  -6 -11   7       31.80       45.33      7.71 o
  -5 -11   7        0.05        0.59      3.78 o
  -4 -11   7       83.12       78.05      7.11 o
  -3 -11   7      237.98      241.26     10.88 o
  -2 -11   7        7.75        9.02      2.77 o
  -1 -11   7      365.48      330.23      9.05 o
   0 -11   7      674.98      654.68     10.76 o
   1 -11   7       23.89       20.65      2.05 o
   2 -11   7      154.25      146.89      4.37 o
   3 -11   7      297.65      280.85      6.10 o
   4 -11   7      152.75      157.40      4.04 o
   5 -11   7        7.73        5.37      1.77 o
   6 -11   7       39.25       32.96      2.72 o
   7 -11   7        9.11        6.24      1.99 o
   8 -11   7        7.34       11.68      2.14 o
   9 -11   7        0.19        1.21      1.65 o
  -7 -10   7       23.85       25.68      7.67 o
  -6 -10   7       14.67       27.07     14.46 o
  -5 -10   7        0.00       -0.63      2.47 o
  -4 -10   7       18.03       22.33      4.01 o
  -3 -10   7       80.50       68.06      4.41 o
  -2 -10   7      741.24      689.02     12.72 o
  -1 -10   7      277.58      285.88      7.35 o
   0 -10   7        8.68       13.83      1.68 o
   1 -10   7      513.72      470.44      7.67 o
   2 -10   7        3.28        3.85      1.20 o
   3 -10   7      216.91      216.17      4.05 o
   4 -10   7       35.77       34.37      2.37 o
   5 -10   7      333.24      348.57      6.76 o
   6 -10   7       14.54       16.90      1.88 o
   7 -10   7       31.12       28.57      2.32 o
   8 -10   7        3.00        2.37      1.51 o
   9 -10   7        9.42        8.04      1.94 o
  -7  -9   7      104.48       93.64      8.19 o
  -6  -9   7      323.35      307.47     12.90 o
  -5  -9   7        4.81        6.78      2.37 o
  -4  -9   7      106.82       88.24      5.02 o
  -3  -9   7       34.67       44.52      3.28 o
  -2  -9   7      441.51      411.51      7.18 o
  -1  -9   7       53.90       36.95      2.02 o
   0  -9   7       56.23       52.99      1.98 o
   1  -9   7       22.05       19.10      1.44 o
   2  -9   7        0.19        0.09      0.80 o
   3  -9   7      727.32      724.06      7.89 o
   4  -9   7        0.82        0.31      1.14 o
   5  -9   7        0.02       -1.01      1.25 o
   6  -9   7      183.48      181.81      4.67 o
   7  -9   7        1.99        2.99      1.28 o
   8  -9   7        8.89        8.42      1.67 o
   9  -9   7        0.42        1.01      1.51 o
  -8  -8   7        0.87        8.92      5.19 o
  -7  -8   7       16.14        9.46      4.06 o
  -6  -8   7      115.45      114.17      5.96 o
  -5  -8   7        8.56       10.33      2.34 o
  -4  -8   7      546.10      509.65     13.54 o
  -3  -8   7        1.31        2.88      1.30 o
  -2  -8   7       13.65       18.68      1.50 o
  -1  -8   7        0.78        0.15      0.87 o
   0  -8   7       67.84       60.52      1.97 o
   1  -8   7      860.93      846.87      9.89 o
   2  -8   7      176.87      201.31      3.59 o
   3  -8   7       81.53       85.78      3.03 o
   4  -8   7      217.81      216.85      4.60 o
   5  -8   7       57.47       64.17      2.49 o
   6  -8   7        1.32        1.24      1.12 o
   7  -8   7       44.86       38.18      2.11 o
   8  -8   7       10.25        8.05      1.42 o
   9  -8   7        7.60        5.93      1.38 o
  -8  -7   7       15.66       30.34      7.67 o
  -7  -7   7       64.70       81.47      5.71 o
  -6  -7   7       39.94       36.65      3.27 o
  -5  -7   7       29.14       25.39      2.41 o
  -4  -7   7       47.29       45.32      2.51 o
  -3  -7   7       13.34       13.52      1.39 o
  -2  -7   7      348.62      382.21      5.78 o
  -1  -7   7        0.71        1.71      0.82 o
   0  -7   7        1.30        0.03      0.72 o
   1  -7   7        7.01        9.75      1.03 o
   2  -7   7      124.34      130.80      2.50 o
   3  -7   7       69.73       79.00      2.35 o
   4  -7   7       98.44       96.60      2.76 o
   5  -7   7        3.23        1.46      0.93 o
   6  -7   7       74.87       84.58      2.59 o
   7  -7   7       15.31       15.94      1.82 o
   8  -7   7        1.20        1.65      1.13 o
   9  -7   7       18.25       19.41      3.85 o
  10  -7   7       32.33       31.97      3.40 o
  -8  -6   7       92.57       90.12      7.40 o
  -7  -6   7       69.97       80.96      6.62 o
  -6  -6   7       94.10      101.57      4.53 o
  -5  -6   7       10.01       14.21      2.13 o
  -4  -6   7      280.21      269.39      5.42 o
  -3  -6   7       37.45       61.55      2.23 o
  -2  -6   7       80.53       92.07      2.69 o
  -1  -6   7        1.93        1.97      0.72 o
   0  -6   7      447.12      505.49      5.32 o
   1  -6   7      345.78      367.97      4.45 o
   2  -6   7        6.00        5.46      0.61 o
   3  -6   7        0.11        0.08      0.63 o
   4  -6   7      212.66      207.88      3.70 o
   5  -6   7        2.63        4.48      0.89 o
   6  -6   7        6.92        6.84      1.11 o
   7  -6   7        7.68        5.52      0.87 o
   8  -6   7       25.91       21.18      2.11 o
   9  -6   7        8.06        8.84      3.04 o
  10  -6   7        3.69        7.31      2.22 o
  -9  -5   7       26.17       26.17      6.90 o
  -8  -5   7       11.77       10.35      3.64 o
  -7  -5   7      866.50      826.63     14.47 o
  -6  -5   7       10.68       18.61      2.00 o
  -5  -5   7        0.75        0.93      1.07 o
  -4  -5   7      208.20      218.77      6.49 o
  -3  -5   7      357.27      342.25      4.29 o
  -2  -5   7       25.50       20.99      1.16 o
  -1  -5   7      473.23      560.96      6.02 o
   0  -5   7       21.29       29.04      1.21 o
   1  -5   7      241.89      277.05      3.71 o
   2  -5   7       97.20      101.94      2.23 o
   3  -5   7       17.28       12.86      0.93 o
   4  -5   7        2.35        2.56      0.70 o
   5  -5   7       35.35       36.74      1.85 o
   6  -5   7        5.93        7.87      4.30 o
   9  -5   7        0.43       -0.17      1.46 o
  10  -5   7        6.45        4.70      2.11 o
  -9  -4   7       36.59       49.74      8.64 o
  -8  -4   7       20.63       21.11      4.37 o
  -7  -4   7       47.78       52.68      3.21 o
  -6  -4   7      549.97      597.97     11.75 o
  -5  -4   7       17.19       19.08      1.46 o
  -4  -4   7      412.20      446.83      8.80 o
  -3  -4   7      577.04      553.21      5.77 o
  -2  -4   7       34.02       38.73      1.36 o
  -1  -4   7       39.89       32.53      1.27 o
   0  -4   7       11.36        2.53      0.58 o
   1  -4   7        0.09        8.16      0.76 o
   2  -4   7     1328.93     1355.88     17.59 o
   3  -4   7      256.77      233.42      3.44 o
   4  -4   7       74.65       67.90      2.24 o
   5  -4   7       63.97       70.72      7.91 o
   6  -4   7       41.59       43.82      7.22 o
   7  -4   7       28.54       30.43      7.02 o
   9  -4   7       11.48        7.04      1.79 o
  10  -4   7        0.24       -1.49      1.82 o
 -10  -3   7        9.47       16.06      5.84 o
  -9  -3   7      122.53      146.44     12.42 o
  -8  -3   7        3.56        3.47      2.50 o
  -7  -3   7        0.90        0.50      1.35 o
  -6  -3   7        4.92        4.75      1.26 o
  -5  -3   7      480.72      448.08      6.18 o
  -4  -3   7       14.80       13.58      1.10 o
  -3  -3   7      239.04      203.81      3.01 o
  -2  -3   7        1.07        1.58      0.63 o
  -1  -3   7      282.63      255.22      3.06 o
   0  -3   7       32.80       37.08      1.21 o
   1  -3   7       45.28       56.42      1.44 o
   2  -3   7        9.84        7.23      1.05 o
   3  -3   7       22.36       28.56      1.48 o
   4  -3   7      390.13      395.12      8.69 o
   5  -3   7        9.68       13.14      4.46 o
   6  -3   7       16.89       24.30      5.68 o
   7  -3   7        2.51       -0.41      3.85 o
   8  -3   7       59.12       57.00      9.09 o
   9  -3   7        0.02       -0.22      1.50 o
  10  -3   7        0.65        1.81      2.01 o
 -10  -2   7       20.60       29.09      7.26 o
  -9  -2   7        8.70        8.52      4.42 o
  -8  -2   7      106.14      102.29      4.32 o
  -7  -2   7       40.00       40.34      2.31 o
  -6  -2   7      498.79      501.00      6.44 o
  -5  -2   7        0.06        0.75      0.67 o
  -4  -2   7      206.04      226.06      3.43 o
  -3  -2   7      672.68      724.76      6.60 o
  -2  -2   7      713.06      815.86      7.36 o
  -1  -2   7     1065.18     1147.18     10.05 o
   0  -2   7        5.45        6.15      0.59 o
   1  -2   7     1322.79     1394.97     11.60 o
   2  -2   7      172.83      188.44      2.81 o
   3  -2   7       38.06       37.94      1.67 o
   4  -2   7        4.88        5.90      1.00 o
   5  -2   7        7.63       11.93      4.34 o
   6  -2   7       13.93       12.37      4.83 o
   7  -2   7       30.52       33.96      6.98 o
   8  -2   7       10.02       14.03      2.12 o
   9  -2   7        0.15        0.97      1.78 o
  10  -2   7        5.50        7.66      2.36 o
 -11  -1   7        0.18        1.83      4.54 o
 -10  -1   7       21.14       27.41      4.88 o
  -9  -1   7       48.04       53.16      4.69 o
  -8  -1   7        7.70        7.74      1.96 o
  -7  -1   7       87.87       82.31      3.32 o
  -6  -1   7        3.19        1.09      0.80 o
  -5  -1   7      321.28      319.75      4.20 o
  -4  -1   7       66.33       59.20      1.78 o
  -3  -1   7       36.15       58.46      1.47 o
  -2  -1   7      169.79      202.29      2.81 o
  -1  -1   7     1648.84     1932.03     14.96 o
   0  -1   7     2156.89     2336.83     18.44 o
   1  -1   7       55.56       61.25      1.51 o
   2  -1   7       56.42       46.81      1.80 o
   3  -1   7      137.96      141.71      3.70 o
   4  -1   7      606.34      610.72      9.62 o
   5  -1   7       32.43       33.13      1.53 o
   6  -1   7        1.28        0.77      3.49 o
   7  -1   7       47.23       44.88      2.67 o
   8  -1   7        0.41        3.99      1.08 o
   9  -1   7        7.20        7.02      1.36 o
 -11   0   7        2.18       -2.49      2.49 o
 -10   0   7        0.04        1.55      2.54 o
  -9   0   7        3.07        3.92      4.60 o
  -8   0   7       83.44       90.33      9.55 o
  -7   0   7       19.55       19.55      2.22 o
  -6   0   7        1.30        0.87      0.89 o
  -5   0   7      400.25      395.71      4.98 o
  -4   0   7      129.40      113.88      3.11 o
  -3   0   7       17.70        7.97      0.92 o
  -2   0   7      305.70      305.64      3.49 o
  -1   0   7       86.16       93.54      1.61 o
   0   0   7     1392.13     1305.95     10.98 o
   1   0   7      104.49      110.04      2.50 o
   2   0   7      633.85      619.48      7.23 o
   3   0   7       97.32       76.55      2.24 o
   4   0   7       25.52       28.78      1.70 o
   5   0   7       17.73       20.80      3.10 o
   6   0   7        3.69        4.03      0.80 o
   7   0   7        0.19        0.34      1.01 o
   8   0   7       26.79       27.09      1.69 o
   9   0   7        0.03        0.24      1.15 o
 -11   1   7        0.37        1.70      4.14 o
 -10   1   7       14.84        9.90      4.75 o
  -9   1   7       97.14       89.63      5.94 o
  -8   1   7        1.44        1.76      1.56 o
  -7   1   7        0.02       -0.13      1.62 o
  -6   1   7       58.66       58.75      2.30 o
  -5   1   7       24.07       19.13      1.27 o
  -4   1   7      266.85      283.42      4.33 o
  -3   1   7        9.61       21.40      1.12 o
  -2   1   7     2182.69     2281.52     17.60 o
  -1   1   7      362.53      350.26      3.46 o
   0   1   7       20.87       13.37      0.81 o
   1   1   7       48.70       48.96      1.17 o
   2   1   7      761.36      769.77      8.82 o
   3   1   7       57.90       65.85      1.93 o
   4   1   7        1.68        0.58      0.87 o
   5   1   7      106.19      110.39      2.66 o
   6   1   7       30.82       31.78      1.66 o
   7   1   7        0.09        1.38      1.25 o
   8   1   7      188.97      184.24      5.03 o
   9   1   7       10.36       11.25      1.86 o
 -11   2   7        9.46        9.57      5.60 o
 -10   2   7        0.45        3.77      3.81 o
  -9   2   7       27.80       16.60      3.10 o
  -8   2   7      516.73      559.08     10.11 o
  -7   2   7      887.90      854.43     12.88 o
  -6   2   7        1.23        1.21      0.90 o
  -5   2   7      621.42      637.60      7.28 o
  -4   2   7      434.99      456.46      5.90 o
  -3   2   7       30.60       28.93      1.29 o
  -2   2   7      148.17      168.26      2.55 o
  -1   2   7       41.03       55.15      1.32 o
   0   2   7      363.26      424.46      4.88 o
   1   2   7      797.37      800.95      6.91 o
   2   2   7       19.64       19.51      1.08 o
   3   2   7       12.27       10.53      1.30 o
   4   2   7       42.84       41.58      1.85 o
   5   2   7        0.01        0.92      0.98 o
   6   2   7       58.90       62.91      2.50 o
   7   2   7        1.14        1.05      1.23 o
   8   2   7       11.23        9.82      1.91 o
   9   2   7        9.83        8.90      3.21 o
 -12   3   7        9.61       16.59      6.33 o
 -11   3   7        2.47        2.76      4.18 o
 -10   3   7       27.69       17.24      5.52 o
  -9   3   7       38.45       34.13      5.50 o
  -8   3   7      114.17      126.87      6.82 o
  -7   3   7       27.51       26.93      2.67 o
  -6   3   7       17.31       17.43      1.52 o
  -5   3   7        2.83        5.54      0.99 o
  -4   3   7      177.94      208.36      4.03 o
  -3   3   7     1254.56     1367.24     11.69 o
  -2   3   7       44.57       51.81      1.43 o
  -1   3   7      330.96      399.79      4.41 o
   0   3   7      449.64      455.03      5.03 o
   1   3   7      525.48      550.82      5.56 o
   2   3   7      167.76      164.14      2.94 o
   3   3   7       86.68       86.86      2.07 o
   4   3   7        0.42       -0.72      0.72 o
   5   3   7        1.27        4.97      1.54 o
   6   3   7        0.66        0.05      1.10 o
   7   3   7        4.97        5.16      1.42 o
   8   3   7       13.15       12.51      2.44 o
   9   3   7        7.24       14.78      2.89 o
 -11   4   7        0.11        2.43      3.77 o
 -10   4   7        2.20        5.80      3.57 o
  -9   4   7        2.28        3.73      2.72 o
  -8   4   7       35.46       30.08      3.17 o
  -7   4   7      309.96      329.06      7.23 o
  -6   4   7       34.01       28.99      1.99 o
  -5   4   7        0.01        0.19      0.87 o
  -4   4   7        2.27        1.31      0.64 o
  -3   4   7      766.10      811.13      8.37 o
  -2   4   7      151.19      133.56      2.79 o
  -1   4   7      127.85      142.51      2.47 o
   0   4   7      185.07      206.90      3.18 o
   1   4   7      225.40      214.48      3.01 o
   2   4   7      129.18      126.01      2.25 o
   3   4   7      160.58      156.18      3.90 o
   4   4   7      257.15      263.92      4.70 o
   5   4   7       89.03       95.31      4.53 o
   6   4   7       21.44       23.74      2.09 o
   7   4   7       24.15       27.88      3.72 o
   8   4   7        5.55        5.51      2.26 o
 -11   5   7        1.31        3.57      3.81 o
 -10   5   7        0.63        6.61      3.98 o
  -9   5   7        0.58        5.11      2.85 o
  -8   5   7       32.56       22.35      2.82 o
  -7   5   7      212.86      197.98      5.62 o
  -6   5   7        0.25        1.01      1.18 o
  -5   5   7       14.52       16.76      1.53 o
  -4   5   7       51.99       43.31      1.91 o
  -3   5   7      172.74      180.28      3.35 o
  -2   5   7       19.75        9.69      1.12 o
  -1   5   7      825.19      862.11      9.08 o
   0   5   7        6.35       10.48      0.96 o
   1   5   7        4.01        3.50      0.80 o
   2   5   7      109.87       98.94      2.20 o
   3   5   7       66.85       68.95      2.82 o
   4   5   7        3.62        3.10      1.34 o
   5   5   7        2.61        2.27      1.32 o
   6   5   7       18.61       12.17      2.08 o
   7   5   7        2.58        5.72      1.81 o
   8   5   7        0.22       -0.50      1.62 o
 -11   6   7        0.01        4.66      4.50 o
 -10   6   7       17.25       13.10      4.91 o
  -9   6   7       12.16        5.96      4.34 o
  -8   6   7        1.22       -1.28      2.80 o
  -7   6   7        2.96       -1.59      1.59 o
  -6   6   7      138.25      126.24      3.59 o
  -5   6   7      231.29      218.22      4.14 o
  -4   6   7      548.41      503.75      8.74 o
  -3   6   7       46.92       35.23      1.84 o
  -2   6   7      212.87      216.67      3.91 o
  -1   6   7        3.03        4.44      0.89 o
   0   6   7       40.20       51.10      1.59 o
   1   6   7      176.75      186.80      3.27 o
   2   6   7        6.96        3.15      0.92 o
   3   6   7      362.06      365.02      5.19 o
   4   6   7        5.00        6.82      1.80 o
   5   6   7        0.14        1.74      1.49 o
   6   6   7       13.59       13.40      2.81 o
   7   6   7        5.08        3.72      1.90 o
   8   6   7       17.54       20.34      5.57 o
 -11   7   7        7.07        4.22      5.07 o
 -10   7   7        0.35        1.18      3.49 o
  -9   7   7       81.78       85.08      9.98 o
  -8   7   7      206.78      203.82      9.93 o
  -7   7   7        0.24        2.38      3.50 o
  -6   7   7       75.67       83.21      4.25 o
  -5   7   7       23.95       29.96      2.29 o
  -4   7   7       28.90       19.74      2.61 o
  -3   7   7        7.37        4.37      1.06 o
  -2   7   7      326.78      312.34      5.03 o
  -1   7   7        1.73        1.11      1.13 o
   0   7   7       68.69       74.15      1.74 o
   1   7   7       73.60       70.66      2.18 o
   2   7   7       97.20      101.06      2.71 o
   3   7   7      118.08      120.17      3.28 o
   4   7   7       40.12       43.18      3.89 o
   5   7   7        7.23        5.30      1.84 o
   6   7   7        8.54        5.93      2.03 o
   7   7   7        2.61        1.24      1.77 o
 -10   8   7        0.69        3.25      4.10 o
  -9   8   7        0.04       -1.99      3.93 o
  -8   8   7        3.25        1.16      2.72 o
  -7   8   7       59.92       67.54      5.12 o
  -6   8   7        1.58        3.35      2.30 o
  -5   8   7       23.89       28.33      2.91 o
  -4   8   7      233.58      240.67      6.01 o
  -3   8   7       11.70       10.99      1.89 o
  -2   8   7      289.80      288.92     11.25 o
  -1   8   7       13.52       18.96      3.00 o
   0   8   7      142.69      142.24      2.66 o
   1   8   7       27.69       25.02      1.79 o
   2   8   7        4.56        3.88      1.39 o
   3   8   7       93.53       93.78      3.25 o
   4   8   7        2.01        1.68      1.72 o
   5   8   7        6.74        5.00      2.24 o
   6   8   7        0.04       -0.71      2.14 o
   7   8   7        2.18        3.52      2.42 o
  -8   9   7        1.78       -3.22      7.93 o
  -7   9   7       17.48       13.21      3.66 o
  -6   9   7       15.90       22.02      3.65 o
  -5   9   7       15.06       10.41      2.84 o
  -4   9   7        0.37       -1.74      1.74 o
  -3   9   7       34.47       34.18      4.60 o
  -2   9   7       22.64       24.03      3.23 o
  -1   9   7       12.03       16.29      1.89 o
   0   9   7       14.83       13.51      1.44 o
   1   9   7      199.02      177.64      5.14 o
   2   9   7      105.62      103.02      4.00 o
   3   9   7       38.31       38.31      2.90 o
   4   9   7       13.02        8.17      1.99 o
   5   9   7        3.56        6.70      2.53 o
   6   9   7        1.98        1.73      2.31 o
  -8  10   7        0.13        3.12      4.10 o
  -7  10   7       15.66       27.40      5.48 o
  -6  10   7       17.93       34.54      6.00 o
  -5  10   7      128.81      123.32     15.22 o
  -4  10   7       44.46       40.37      5.19 o
  -3  10   7      609.55      605.73     14.26 o
  -2  10   7       80.69       75.73      4.63 o
  -1  10   7      101.18       92.49      4.20 o
   0  10   7      144.69      144.49      4.15 o
   1  10   7       59.25       61.37      3.50 o
   2  10   7        3.00        4.42      1.75 o
   3  10   7        1.07        3.51      1.65 o
   4  10   7        4.58        8.81      2.04 o
   5  10   7       17.32       14.97      3.25 o
   6  10   7        0.43        4.21      2.72 o
  -8  11   7        4.77        5.11      5.31 o
  -7  11   7        5.26        5.76      3.49 o
  -6  11   7        9.65        9.47      3.72 o
  -5  11   7        0.35       -0.74      2.93 o
  -4  11   7       23.70       17.69      4.33 o
  -3  11   7        1.33        3.01      3.21 o
  -2  11   7      169.56      176.29      7.49 o
  -1  11   7        0.07       -0.06      1.68 o
   0  11   7       10.35       15.02      3.09 o
   1  11   7       11.24       11.70      2.63 o
   2  11   7       23.82       20.51      2.98 o
   3  11   7       12.98       13.11      2.57 o
   4  11   7       14.17       13.28      4.41 o
   5  11   7       17.00       21.10      4.96 o
  -8  12   7        5.28        5.19      5.56 o
  -7  12   7       10.42       13.93      7.00 o
  -6  12   7       48.97       49.02      6.40 o
  -5  12   7       85.07       74.67      7.21 o
  -4  12   7       25.22       23.73      4.98 o
  -3  12   7        0.19        6.46      3.44 o
  -2  12   7       78.24       77.58      6.90 o
  -1  12   7       11.48       12.80      4.02 o
   0  12   7      181.26      174.25      7.18 o
   1  12   7       32.82       33.16      3.55 o
   2  12   7       51.83       56.05      4.14 o
   3  12   7       53.00       54.09      4.75 o
   4  12   7        7.70        8.37      2.82 o
  -7  13   7        1.56        4.91      5.11 o
  -6  13   7        6.77        4.05      4.89 o
  -5  13   7        0.39       -3.84      4.08 o
  -4  13   7       15.17       15.37      4.59 o
  -3  13   7       11.72        3.23      5.35 o
  -2  13   7        0.57        1.40      3.23 o
  -1  13   7       66.71       54.93      6.37 o
   0  13   7       54.58       62.74      5.40 o
   1  13   7        3.46        3.67      2.80 o
   2  13   7        1.25       -0.10      2.46 o
   3  13   7       11.60       12.18      3.89 o
  -7  14   7        0.37        3.69      5.64 o
  -6  14   7        4.12        5.56      4.39 o
  -5  14   7       10.98       13.44      4.81 o
  -4  14   7        9.73       14.56      4.60 o
  -3  14   7        3.00       10.62      4.81 o
  -2  14   7        1.35        3.36      3.82 o
  -1  14   7       99.58      105.13      8.45 o
   0  14   7       14.17       20.70      3.99 o
   1  14   7        1.27        1.28      2.84 o
   2  14   7        0.03        2.80      2.63 o
  -7  15   7       41.92       46.13     10.34 o
  -6  15   7       63.27       72.59     13.02 o
  -5  15   7        8.33       10.04      8.38 o
  -4  15   7       17.69       23.10     10.06 o
  -3  15   7        0.97        0.03      5.84 o
  -2  15   7       16.36       13.86      5.00 o
  -1  15   7       19.07       15.28      4.99 o
   0  15   7        0.33       -2.68      2.68 o
   1  15   7        0.04        1.97      3.01 o
  -6  16   7        9.23       12.88      5.43 o
  -5  16   7        0.02        0.22      4.28 o
  -4  16   7        7.53        7.06      4.75 o
  -3  16   7        3.23        0.21      4.09 o
  -2  16   7        2.50        2.24      8.46 o
  -1  16   7        1.55       -1.49      4.34 o
  -2 -17   8        6.60       12.74      7.22 o
  -1 -17   8        1.03        8.56      6.33 o
   0 -17   8        2.22        3.41      5.76 o
   1 -17   8        7.32        4.18      5.84 o
   2 -17   8       17.90       21.05      6.65 o
   3 -17   8       15.41       13.67      5.88 o
   4 -17   8       15.16       18.48      4.01 o
  -3 -16   8       13.99       13.22      7.06 o
  -2 -16   8        4.50       16.51      7.06 o
  -1 -16   8       47.30       32.62      8.40 o
   0 -16   8        9.62       15.29      6.37 o
   1 -16   8        0.17       -3.73      3.73 o
   2 -16   8        0.44        3.31      3.04 o
   3 -16   8        4.09        4.39      4.85 o
   4 -16   8       12.93       29.05      4.26 o
   5 -16   8        0.92        0.20      5.23 o
  -5 -15   8        0.16        5.99      7.50 o
  -4 -15   8       13.39        7.49      6.41 o
  -3 -15   8       16.42       20.12     14.77 o
  -2 -15   8        7.50       16.75      6.69 o
  -1 -15   8       31.76       38.74      8.52 o
   0 -15   8       38.72       48.17      6.73 o
   1 -15   8       17.37       13.65      5.26 o
   2 -15   8       21.51       19.93      3.38 o
   3 -15   8        3.59        5.06      2.07 o
   4 -15   8       28.52       39.61      5.24 o
   5 -15   8       24.67       21.69      4.32 o
   6 -15   8        0.30        0.64      3.10 o
  -6 -14   8        2.20       -7.53      7.81 o
  -5 -14   8       82.30       96.98      9.11 o
  -4 -14   8        8.91        0.77      9.55 o
  -3 -14   8        6.36        0.46      3.82 o
  -2 -14   8        2.05       11.33      4.24 o
  -1 -14   8        1.51        3.81      4.58 o
   0 -14   8        0.52        4.70      2.15 o
   1 -14   8        4.81        4.16      2.54 o
   2 -14   8        5.75        5.08      2.26 o
   3 -14   8       16.81       14.36      2.49 o
   4 -14   8        1.59        3.12      1.78 o
   5 -14   8        0.41        0.07      2.41 o
   6 -14   8        1.79        4.82      2.35 o
   7 -14   8        8.68       13.11      2.92 o
  -6 -13   8        9.80        3.33      4.83 o
  -5 -13   8        5.15       12.41      4.83 o
  -4 -13   8        4.51       -2.19      5.76 o
  -3 -13   8        0.96       -3.35      3.35 o
  -2 -13   8        8.72       10.36      5.78 o
  -1 -13   8       81.88       77.83      6.75 o
   0 -13   8       17.60       13.41      3.33 o
   1 -13   8        9.93        7.35      2.11 o
   2 -13   8        5.47        9.62      2.24 o
   3 -13   8        1.03        3.94      1.72 o
   4 -13   8        0.22       -0.48      1.30 o
   5 -13   8       24.76       27.06      3.96 o
   6 -13   8       65.96       81.44      4.79 o
   7 -13   8        6.86       10.72      2.55 o
   8 -13   8        2.82        5.11      4.24 o
  -7 -12   8        0.65       14.56      6.29 o
  -6 -12   8        3.93       12.87      5.07 o
  -5 -12   8       12.68       13.24      4.29 o
  -4 -12   8        0.76       -2.58      2.58 o
  -3 -12   8        1.31        1.05      3.23 o
  -2 -12   8        0.00       -0.37      3.61 o
  -1 -12   8        4.05        2.38      4.40 o
   0 -12   8       37.20       40.56      3.09 o
   1 -12   8       29.52       34.66      2.81 o
   2 -12   8        0.10        1.73      1.45 o
   3 -12   8       27.16       31.48      2.51 o
   4 -12   8        2.62        6.93      1.91 o
   5 -12   8        0.24        0.62      1.57 o
   6 -12   8        4.01        8.21      2.00 o
   7 -12   8        0.37        1.85      1.95 o
   8 -12   8        5.59        4.40      2.00 o
  -7 -11   8        0.20        2.10      4.44 o
  -6 -11   8        7.13        8.72      4.33 o
  -5 -11   8       61.91       43.66      6.27 o
  -4 -11   8       15.87       11.07      5.80 o
  -3 -11   8       13.42        3.58      3.77 o
  -2 -11   8       94.73      107.75      5.86 o
  -1 -11   8      108.00      107.32      4.79 o
   0 -11   8        6.41        7.62      1.84 o
   1 -11   8       25.14       27.72      2.40 o
   2 -11   8        1.86       -0.92      1.24 o
   3 -11   8       28.98       24.34      2.16 o
   4 -11   8      192.34      193.70      5.82 o
   5 -11   8       19.72       15.64      2.28 o
   6 -11   8        8.93        6.55      1.78 o
   7 -11   8       18.66       20.54      2.55 o
   8 -11   8        9.68       14.80      2.26 o
  -8 -10   8        1.58        9.86      6.33 o
  -7 -10   8       12.10        4.52      8.58 o
  -6 -10   8        1.78        8.03      4.06 o
  -5 -10   8       13.24       12.39      4.05 o
  -4 -10   8       41.30       45.80      5.67 o
  -3 -10   8      118.59      107.30      6.07 o
  -2 -10   8      321.44      325.10      8.23 o
  -1 -10   8       25.67       28.66      2.56 o
   0 -10   8       23.45       17.12      2.19 o
   1 -10   8       46.87       42.99      2.50 o
   2 -10   8      696.75      675.38     11.33 o
   3 -10   8        1.99        2.64      0.92 o
   4 -10   8       90.13       94.28      4.31 o
   5 -10   8      147.68      148.52      4.39 o
   6 -10   8        2.59        1.78      1.27 o
   7 -10   8       24.19       23.42      2.14 o
   8 -10   8       16.56       20.06      2.27 o
   9 -10   8        1.21        1.99      1.69 o
  -8  -9   8        0.31        3.16      5.56 o
  -7  -9   8        2.93       10.09      8.80 o
  -6  -9   8        0.01        1.58      2.84 o
  -5  -9   8      155.98      146.14      6.72 o
  -4  -9   8      162.05      150.79      6.50 o
  -3  -9   8      146.98      162.45      6.92 o
  -2  -9   8       13.38       10.45      1.92 o
  -1  -9   8       48.25       45.52      2.52 o
   0  -9   8      238.83      181.98      3.79 o
   1  -9   8      510.85      476.77      8.98 o
   2  -9   8      221.82      207.53      3.74 o
   3  -9   8       12.29       11.61      1.79 o
   4  -9   8      325.28      314.61      7.51 o
   5  -9   8        1.06        1.99      1.12 o
   6  -9   8       11.19       13.86      2.14 o
   7  -9   8        2.02        0.47      1.27 o
   8  -9   8        0.14       -0.36      1.26 o
   9  -9   8        0.36        1.05      1.26 o
  -8  -8   8       20.66       20.41      7.26 o
  -7  -8   8       37.36       27.23      5.58 o
  -6  -8   8        1.58       -0.54      2.23 o
  -5  -8   8       48.79       44.63      4.01 o
  -4  -8   8      345.45      326.02     11.36 o
  -3  -8   8        5.92        6.92      1.70 o
  -2  -8   8      357.67      289.60      5.27 o
  -1  -8   8        5.32        5.58      1.13 o
   0  -8   8      259.82      222.90      4.20 o
   1  -8   8       25.22       30.42      1.61 o
   2  -8   8        5.64        4.76      0.89 o
   3  -8   8        3.43        1.79      1.13 o
   4  -8   8        0.00        0.17      1.07 o
   5  -8   8      384.65      367.02      6.30 o
   6  -8   8       69.69       62.02      2.54 o
   7  -8   8        8.76        8.77      1.31 o
   8  -8   8        4.38        7.13      1.21 o
   9  -8   8       10.64        9.64      2.36 o
  -8  -7   8       17.82        8.60      5.68 o
  -7  -7   8       40.98       35.09      6.86 o
  -6  -7   8       18.46       18.70      4.42 o
  -5  -7   8       96.68      100.51      4.55 o
  -4  -7   8       30.34       23.79      2.38 o
  -3  -7   8        3.40        0.27      1.03 o
  -2  -7   8      371.48      347.41      5.77 o
  -1  -7   8      243.22      243.23      5.65 o
   0  -7   8      920.34      917.60      9.14 o
   1  -7   8      123.16      111.39      2.72 o
   2  -7   8       46.31       47.01      1.55 o
   3  -7   8      712.90      698.70      9.70 o
   4  -7   8        6.96        7.29      1.25 o
   5  -7   8      297.58      299.64      5.18 o
   6  -7   8       29.04       27.39      1.81 o
   7  -7   8       10.22        7.99      1.08 o
   8  -7   8       11.52        9.34      1.89 o
   9  -7   8        2.25        2.71      1.82 o
  -8  -6   8      138.21      131.72     12.50 o
  -7  -6   8        0.48       -3.16      3.16 o
  -6  -6   8       21.99       21.22      2.79 o
  -5  -6   8       42.90       57.26      2.90 o
  -4  -6   8        2.15        0.39      1.00 o
  -3  -6   8      283.85      271.00      4.70 o
  -2  -6   8       12.14       17.90      1.38 o
  -1  -6   8      369.49      320.23      6.04 o
   0  -6   8       35.27       40.76      1.45 o
   1  -6   8        7.84        7.07      1.03 o
   2  -6   8      638.82      635.11      8.04 o
   3  -6   8      192.76      185.40      3.32 o
   4  -6   8       17.86       18.39      1.27 o
   5  -6   8       40.44       44.07      1.72 o
   6  -6   8        6.04        5.27      1.25 o
   8  -6   8       12.03       10.38      2.27 o
   9  -6   8        0.08        3.24      1.53 o
  -8  -5   8       22.47       25.04      4.87 o
  -7  -5   8      101.18      105.85      4.96 o
  -6  -5   8      175.38      165.95      7.71 o
  -5  -5   8       29.24       28.71      2.22 o
  -4  -5   8       32.76       34.62      1.77 o
  -3  -5   8      159.96      154.89      3.68 o
  -2  -5   8        7.10        9.93      0.97 o
  -1  -5   8      425.94      426.17      5.08 o
   0  -5   8       15.59       15.10      1.12 o
   1  -5   8       77.97       82.90      2.08 o
   2  -5   8      146.45      132.87      3.30 o
   3  -5   8      113.74      110.77      2.52 o
   4  -5   8      428.45      383.66      5.37 o
   5  -5   8       51.75       48.50      2.14 o
   6  -5   8        6.96        3.77      4.10 o
  -9  -4   8       30.25       28.28      8.07 o
  -8  -4   8       55.52       70.55      9.54 o
  -7  -4   8      180.34      207.08      6.52 o
  -6  -4   8      299.36      278.44      6.45 o
  -5  -4   8      136.51      128.85      3.53 o
  -4  -4   8       10.24       16.63      1.04 o
  -3  -4   8       88.93       82.04      2.06 o
  -2  -4   8      307.38      333.28      4.20 o
  -1  -4   8      403.43      410.74      5.16 o
   0  -4   8      678.06      736.01      7.64 o
   1  -4   8      114.51      112.50      2.27 o
   2  -4   8      522.80      512.54      7.40 o
   3  -4   8       63.04       55.07      2.08 o
   4  -4   8       29.44       30.34      1.74 o
   5  -4   8       53.85       43.65      6.94 o
   6  -4   8       35.19       36.39      6.94 o
   7  -4   8       30.70       31.89      6.94 o
  -9  -3   8        7.49        7.71      3.57 o
  -8  -3   8       67.27       85.02      5.70 o
  -7  -3   8      175.61      172.09      5.89 o
  -6  -3   8       74.14       70.38      3.05 o
  -5  -3   8      382.10      412.47      5.54 o
  -4  -3   8      116.16      123.29      2.96 o
  -3  -3   8      230.75      265.62      3.82 o
  -2  -3   8      249.64      234.27      3.47 o
  -1  -3   8      324.56      282.42      3.43 o
   0  -3   8      165.10      162.96      2.42 o
   1  -3   8       52.84       49.90      1.32 o
   2  -3   8      176.56      164.29      3.01 o
   3  -3   8      104.94      113.63      2.84 o
   4  -3   8        0.08        0.52      1.36 o
   5  -3   8        0.40        0.32      3.08 o
   6  -3   8        1.11        3.73      3.93 o
   7  -3   8       13.47        4.58      4.30 o
   8  -3   8        2.94       -0.16      3.77 o
  -9  -2   8        0.36        1.25      2.95 o
  -8  -2   8      146.41      133.39      6.66 o
  -7  -2   8       78.17       86.93      4.47 o
  -6  -2   8       21.31       17.76      1.48 o
  -5  -2   8       42.03       55.30      1.96 o
  -4  -2   8      475.08      483.92      5.75 o
  -3  -2   8        1.29        2.44      0.76 o
  -2  -2   8       15.95       15.69      1.10 o
  -1  -2   8      723.58      718.50      7.10 o
   0  -2   8       30.85       17.40      0.86 o
   1  -2   8       94.97       97.29      1.98 o
   2  -2   8       28.96       25.52      1.17 o
   3  -2   8       23.12       23.62      1.23 o
   4  -2   8      157.90      163.46      3.69 o
   5  -2   8       16.96       14.12      4.75 o
   6  -2   8       23.13       17.77      5.35 o
   7  -2   8       17.82       21.46      6.04 o
   8  -2   8        2.39       -3.33      3.33 o
   9  -2   8        1.69        2.61      1.63 o
 -10  -1   8        6.56        1.70      3.10 o
  -9  -1   8       16.91       22.70      3.70 o
  -8  -1   8      162.33      167.95      6.19 o
  -7  -1   8      269.64      245.19      5.13 o
  -6  -1   8        2.14        1.48      1.02 o
  -5  -1   8        9.50        9.96      1.08 o
  -4  -1   8      213.89      171.32      2.82 o
  -3  -1   8       45.55       34.08      1.36 o
  -2  -1   8      205.78      199.82      2.91 o
  -1  -1   8       97.57       87.15      1.95 o
   0  -1   8       55.44       92.72      1.85 o
   1  -1   8      601.67      637.02      6.68 o
   2  -1   8      143.97      158.22      2.56 o
   3  -1   8      182.64      185.23      3.13 o
   4  -1   8        0.25       -0.87      1.23 o
   5  -1   8       60.24       58.67      2.15 o
   6  -1   8       10.26       15.21      4.95 o
   7  -1   8       14.33       16.96      5.88 o
   8  -1   8        0.73        2.28      1.79 o
   9  -1   8       30.13       37.16      3.05 o
 -10   0   8        0.43        0.95      2.59 o
  -9   0   8       68.58       58.72      7.14 o
  -8   0   8       28.68       23.52      3.69 o
  -7   0   8      128.80      126.72      4.56 o
  -6   0   8        0.32       -0.10      1.09 o
  -5   0   8      166.65      177.32      3.62 o
  -4   0   8     1100.17     1128.43     11.46 o
  -3   0   8        8.48        7.37      0.78 o
  -2   0   8      259.20      269.66      3.34 o
  -1   0   8        8.52        6.61      0.80 o
   0   0   8      103.24      106.49      2.02 o
   1   0   8       65.71       68.43      1.50 o
   2   0   8      378.00      382.79      5.29 o
   3   0   8        2.84        1.49      0.70 o
   4   0   8        8.68        7.95      0.89 o
   5   0   8       38.01       39.30      1.51 o
   6   0   8        7.95        6.29      0.92 o
   7   0   8        6.42        6.73      1.23 o
   8   0   8       22.55       19.98      1.45 o
   9   0   8       32.20       35.77      4.28 o
 -10   1   8        3.15        6.13      4.42 o
  -9   1   8        7.25       10.14      3.56 o
  -8   1   8      142.40      145.38      8.84 o
  -7   1   8      186.65      173.71      5.24 o
  -6   1   8      116.85       98.66      3.32 o
  -5   1   8      514.84      514.78      6.77 o
  -4   1   8       35.76       45.13      1.79 o
  -3   1   8       79.66       91.78      2.08 o
  -2   1   8       37.50       42.24      1.33 o
  -1   1   8     1841.86     1861.19     15.52 o
   0   1   8       89.96       87.76      2.10 o
   1   1   8      932.03      973.21     10.11 o
   2   1   8       24.97       30.44      1.23 o
   3   1   8       67.86       61.78      2.08 o
   4   1   8       31.40       37.59      1.69 o
   5   1   8       45.41       42.88      1.87 o
   6   1   8       78.38       75.74      2.45 o
   7   1   8        1.17        1.87      1.08 o
   8   1   8       14.20       14.43      2.11 o
   9   1   8        0.99        2.30      1.37 o
 -10   2   8       56.25       49.86      8.24 o
  -9   2   8       16.16       10.44      4.00 o
  -8   2   8       40.27       49.19      5.88 o
  -7   2   8       51.05       58.64      3.38 o
  -6   2   8      424.92      404.17      7.84 o
  -5   2   8       27.77       28.69      1.59 o
  -4   2   8        5.34        6.52      1.02 o
  -3   2   8       87.78       98.55      2.50 o
  -2   2   8      243.70      239.33      3.12 o
  -1   2   8      134.80      113.19      1.97 o
   0   2   8      347.23      342.06      4.18 o
   1   2   8      189.86      187.10      2.53 o
   2   2   8        0.66        0.76      0.68 o
   3   2   8       15.89       13.43      0.92 o
   4   2   8      185.72      184.27      3.93 o
   5   2   8       63.20       62.83      3.02 o
   6   2   8        0.29        0.22      1.09 o
   7   2   8       28.83       29.10      2.02 o
   8   2   8        0.51       -0.39      1.69 o
 -10   3   8        0.00        2.52      3.65 o
  -9   3   8        5.82        7.82      3.24 o
  -8   3   8        0.84        0.32      2.16 o
  -7   3   8      141.92      118.92      4.43 o
  -6   3   8      689.80      662.06     10.78 o
  -5   3   8     1182.97     1115.13     12.70 o
  -4   3   8       82.04       88.33      2.48 o
  -3   3   8       21.41       19.44      1.17 o
  -2   3   8        2.85        2.42      0.66 o
  -1   3   8      754.70      685.27      6.93 o
   0   3   8      103.45      135.89      2.51 o
   1   3   8      194.96      200.54      3.25 o
   2   3   8       26.71       31.88      1.30 o
   3   3   8       15.27       12.94      1.33 o
   4   3   8       11.40        9.01      1.20 o
   5   3   8       11.59       10.31      1.50 o
   6   3   8       44.04       41.07      2.36 o
   7   3   8        1.97        2.40      1.34 o
   8   3   8        0.58        1.67      1.81 o
 -10   4   8       42.65       39.55      7.75 o
  -9   4   8       20.47       20.02      4.30 o
  -8   4   8        2.10        1.82      2.22 o
  -7   4   8      416.45      381.99     10.75 o
  -6   4   8      308.56      293.22      6.67 o
  -5   4   8      151.07      158.51      4.24 o
  -4   4   8       98.09       82.44      2.56 o
  -3   4   8        7.67        4.40      0.77 o
  -2   4   8      561.34      554.62      6.33 o
  -1   4   8       58.94       71.22      1.99 o
   0   4   8      177.45      177.40      2.85 o
   1   4   8      219.38      216.60      3.42 o
   2   4   8      310.19      303.58      4.35 o
   3   4   8       75.37       75.90      2.60 o
   4   4   8       56.32       52.21      2.56 o
   5   4   8       15.71       16.83      1.84 o
   6   4   8       10.54       12.90      2.02 o
   7   4   8       10.31       11.13      2.42 o
   8   4   8        0.14        0.34      1.53 o
 -10   5   8       11.03        9.21      4.83 o
  -9   5   8        4.77        2.61      4.85 o
  -8   5   8        1.27       -0.74      1.96 o
  -7   5   8        1.90       -0.49      2.25 o
  -6   5   8      146.09      129.07      5.16 o
  -5   5   8        1.22        0.10      1.15 o
  -4   5   8       10.21       10.95      1.29 o
  -3   5   8      127.32      118.54      3.18 o
  -2   5   8       15.74       21.42      1.46 o
  -1   5   8      389.43      383.98      5.22 o
   0   5   8        3.64        5.06      0.87 o
   1   5   8      171.19      170.11      3.15 o
   2   5   8       14.05       10.78      1.02 o
   3   5   8       77.61       66.86      2.94 o
   4   5   8        5.79        4.09      1.40 o
   5   5   8       30.23       35.63      2.79 o
   6   5   8       19.74       19.67      2.98 o
   7   5   8        2.03        1.66      2.18 o
   8   5   8        6.85        5.91      2.05 o
  -9   6   8       13.52       11.41      3.63 o
  -8   6   8        4.94        3.78      4.53 o
  -7   6   8       13.33       13.93      3.08 o
  -6   6   8        2.10        5.45      2.04 o
  -5   6   8      176.55      151.93      4.82 o
  -4   6   8       42.05       41.66      2.43 o
  -3   6   8        0.61       -0.85      0.85 o
  -2   6   8      132.58      135.17      3.15 o
  -1   6   8       46.83       48.00      1.95 o
   0   6   8        0.01        0.18      0.78 o
   1   6   8      391.85      402.00      5.24 o
   2   6   8       11.61        8.76      1.11 o
   3   6   8       12.32        9.66      2.39 o
   4   6   8        0.34        1.77      1.45 o
   5   6   8        0.33        1.05      1.91 o
   6   6   8        7.69       10.19      2.17 o
   7   6   8       15.25       18.30      2.62 o
  -9   7   8        3.75        8.72      4.36 o
  -8   7   8        0.79        0.92      2.31 o
  -7   7   8       78.57       89.90      5.70 o
  -6   7   8        7.01        7.55      2.61 o
  -5   7   8      128.47      138.29      5.67 o
  -4   7   8        4.84        5.88      1.68 o
  -3   7   8       91.84       99.78      3.72 o
  -2   7   8       66.07       72.06      2.89 o
  -1   7   8      259.31      239.31      4.80 o
   0   7   8      142.54      125.42      3.16 o
   1   7   8       23.45       26.51      1.78 o
   2   7   8      321.99      321.43      5.79 o
   3   7   8        4.47        5.05      1.35 o
   4   7   8        0.29       -0.47      1.53 o
   5   7   8        1.43        1.17      1.77 o
   6   7   8        0.00        2.09      1.92 o
   7   7   8        6.87        4.24      2.12 o
  -9   8   8        7.40        1.14      4.87 o
  -8   8   8       16.53       17.43      8.56 o
  -7   8   8       51.24       55.73      6.08 o
  -6   8   8      203.16      186.52     12.70 o
  -5   8   8        0.16       -0.96     10.30 o
  -4   8   8        1.14       -0.89      1.60 o
  -3   8   8       93.23      102.20      4.45 o
  -2   8   8       28.57       31.60      2.82 o
  -1   8   8        3.36        4.75      1.57 o
   0   8   8      509.80      505.56      8.29 o
   1   8   8       15.71       17.31      1.90 o
   2   8   8        4.07        2.23      1.30 o
   3   8   8        1.25       -0.09      1.33 o
   4   8   8        0.95        0.86      1.77 o
   5   8   8        5.61        5.09      2.38 o
   6   8   8        0.05        4.95      2.46 o
  -8   9   8        5.81       -3.57      4.50 o
  -7   9   8       28.17       25.68      5.86 o
  -6   9   8       51.30       44.64      5.65 o
  -5   9   8        6.37       -2.79      7.46 o
  -4   9   8        0.15       -0.07      2.81 o
  -3   9   8       63.76       81.01     11.09 o
  -2   9   8       53.88       52.83      3.89 o
  -1   9   8      356.36      369.81      6.38 o
   0   9   8       17.92       22.19      2.46 o
   1   9   8      118.48      128.59      4.48 o
   2   9   8       99.25      104.60      4.09 o
   3   9   8       10.79        5.74      1.98 o
   4   9   8        4.17        8.00      2.75 o
   5   9   8       27.64       17.98      3.50 o
   6   9   8        1.97        3.20      2.56 o
  -8  10   8       10.85       14.56      5.80 o
  -7  10   8        0.24        0.79      3.20 o
  -6  10   8        1.93        2.22      3.41 o
  -5  10   8        9.23       10.15      4.01 o
  -4  10   8       21.84       28.12      4.87 o
  -3  10   8      241.44      238.07     10.60 o
  -2  10   8        9.41       14.65      4.94 o
  -1  10   8        0.15       -0.46      1.60 o
   0  10   8       99.13       96.77      4.84 o
   1  10   8       19.69       17.31      2.31 o
   2  10   8       37.66       36.15      2.97 o
   3  10   8        3.38        4.51      2.17 o
   4  10   8        1.73        3.45      2.58 o
   5  10   8       13.17       12.68      3.23 o
  -8  11   8        0.99       -0.73      4.75 o
  -7  11   8       17.17       16.01      7.91 o
  -6  11   8        5.00        2.82      3.52 o
  -5  11   8       17.16       12.96      4.03 o
  -4  11   8       46.87       54.35      6.15 o
  -3  11   8      137.07      121.94      8.00 o
  -2  11   8      187.61      189.67      9.60 o
  -1  11   8       42.54       53.15      3.60 o
   0  11   8        2.22        4.51      2.21 o
   1  11   8       18.14       15.33      2.73 o
   2  11   8       89.60       83.20      4.63 o
   3  11   8       26.90       28.94      3.66 o
   4  11   8       11.02        4.85      3.63 o
  -8  12   8        9.07       -2.23      5.44 o
  -7  12   8        5.27        1.03      3.66 o
  -6  12   8        0.07        3.21      3.39 o
  -5  12   8        6.26        5.51      3.71 o
  -4  12   8        0.71       -2.92      3.41 o
  -3  12   8       49.83       49.73     13.31 o
  -2  12   8        9.89        8.84      3.87 o
  -1  12   8        4.11        0.96      3.10 o
   0  12   8       24.10       16.96      3.52 o
   1  12   8       11.78       14.17      4.60 o
   2  12   8        0.57       -0.62      2.01 o
   3  12   8       12.85        8.11      3.95 o
  -8  13   8        6.63        3.69      6.49 o
  -7  13   8        4.01        2.75      3.89 o
  -6  13   8        0.85       -3.45      3.57 o
  -5  13   8        8.97        7.65      4.32 o
  -4  13   8        1.86       -2.69      3.81 o
  -3  13   8       13.35       17.51      4.73 o
  -2  13   8        4.91        2.75      3.61 o
  -1  13   8        7.62        7.58      4.60 o
   0  13   8        1.58       -0.19      2.71 o
   1  13   8        0.32        2.13      3.16 o
   2  13   8       12.26       13.22      3.35 o
   3  13   8        0.08       -4.42      4.42 o
  -7  14   8       13.14       16.43     10.28 o
  -6  14   8       14.17       14.73      4.80 o
  -5  14   8        3.52        5.39      5.31 o
  -4  14   8        0.21        0.62      3.75 o
  -3  14   8       53.31       51.17     11.38 o
  -2  14   8        4.00        0.84      3.56 o
  -1  14   8        4.25        2.11      3.21 o
   0  14   8        0.03        1.30      4.98 o
   1  14   8        1.58       -0.10      2.71 o
  -6  15   8        0.12       -0.54      4.27 o
  -5  15   8        7.57       18.03      5.52 o
  -4  15   8       26.23       21.94      5.84 o
  -3  15   8        0.34       -2.86      4.22 o
  -2  15   8        5.06        6.71      4.33 o
  -1  15   8        3.78       -3.83      5.97 o
   0  15   8        0.04       -2.79      2.79 o
  -4  16   8       15.85       25.70      6.25 o
  -3  16   8        5.20        7.54      5.74 o
  -1 -17   9        1.36        2.11      6.00 o
   0 -17   9        0.02       -4.54      4.54 o
   1 -17   9        2.84       -4.46      4.46 o
   2 -17   9        4.06        9.70      5.27 o
   3 -17   9        8.05        6.13      4.54 o
  -3 -16   9       14.71       -6.73      6.73 o
  -2 -16   9        0.09       -4.75      4.75 o
  -1 -16   9        3.94       18.21      6.86 o
   0 -16   9       26.39       24.34      7.63 o
   1 -16   9       61.98       49.37      8.44 o
   2 -16   9        7.16       20.64      4.59 o
   3 -16   9        7.19        7.51      3.17 o
   4 -16   9        0.80        6.19      2.72 o
   5 -16   9        0.38        5.59      3.50 o
  -4 -15   9        0.99        5.75      4.68 o
  -3 -15   9       57.00       52.87      9.84 o
  -2 -15   9        0.16       -4.71      4.71 o
  -1 -15   9        6.20       17.48      6.25 o
   0 -15   9       37.43       42.84      8.11 o
   1 -15   9       30.73       36.77      9.15 o
   2 -15   9       21.68       24.93      6.02 o
   3 -15   9        0.43        2.85      2.31 o
   4 -15   9        2.17        4.95      2.09 o
   5 -15   9       27.31       32.81      4.96 o
   6 -15   9        0.26        4.55      3.06 o
  -5 -14   9        0.39        3.56      4.76 o
  -4 -14   9        7.55        1.64      4.30 o
  -3 -14   9       25.07       17.36      5.41 o
  -2 -14   9       17.24        3.87      4.10 o
  -1 -14   9        0.99       -3.98      3.98 o
   0 -14   9        6.71        4.76      2.87 o
   1 -14   9        8.07        9.26      2.62 o
   2 -14   9        1.16        2.83      1.86 o
   3 -14   9        1.90        3.36      1.89 o
   4 -14   9       11.09       14.42      3.70 o
   5 -14   9        4.71        5.70      2.55 o
   6 -14   9       44.76       51.92      4.33 o
  -6 -13   9       11.32       13.04      5.14 o
  -5 -13   9       30.46       46.61      7.11 o
  -4 -13   9       19.50       20.04      7.08 o
  -3 -13   9       19.45       24.07      6.71 o
  -2 -13   9       15.40       12.55      4.28 o
  -1 -13   9       22.40       27.73      4.77 o
   0 -13   9       42.08       39.92      5.57 o
   1 -13   9        2.99        2.95      1.81 o
   2 -13   9        0.02       -0.92      1.65 o
   3 -13   9       13.28       13.85      2.24 o
   4 -13   9       10.10       11.21      2.28 o
   5 -13   9        1.85        2.28      1.99 o
   6 -13   9        3.34        2.30      1.92 o
   7 -13   9        3.95       10.21      2.51 o
  -7 -12   9        0.99        3.88     11.87 o
  -6 -12   9        4.41        3.37      4.24 o
  -5 -12   9       13.58       18.41      5.84 o
  -4 -12   9        6.99        4.92      3.83 o
  -3 -12   9       88.50       62.72      6.70 o
  -2 -12   9        0.07       -2.50      2.50 o
  -1 -12   9        0.44        0.67      2.12 o
   0 -12   9       79.05       66.40      4.14 o
   1 -12   9       13.13       14.26      2.37 o
   2 -12   9        0.75        0.27      1.32 o
   3 -12   9       17.81       15.58      1.94 o
   4 -12   9        0.10       -1.11      1.53 o
   5 -12   9       13.00       14.57      2.34 o
   6 -12   9        5.65        3.65      1.91 o
   7 -12   9        2.21        4.08      1.93 o
  -8 -11   9        2.09        8.76      6.53 o
  -7 -11   9        0.22        7.07      5.82 o
  -6 -11   9        8.17        6.27      8.36 o
  -5 -11   9        3.16        1.05      4.10 o
  -4 -11   9       27.93       26.84      5.19 o
  -3 -11   9       25.86       26.73      4.93 o
  -2 -11   9      147.17      136.96      6.58 o
  -1 -11   9       23.69       10.62      2.22 o
   0 -11   9        5.24        8.24      1.98 o
   1 -11   9       12.06       14.72      2.02 o
   2 -11   9      145.86      151.04      4.59 o
   3 -11   9        7.80        8.63      1.54 o
   4 -11   9        9.12        6.55      1.91 o
   5 -11   9        0.23       -1.33      1.33 o
   6 -11   9       45.46       52.55      3.51 o
   7 -11   9       36.87       45.37      3.29 o
   8 -11   9        2.71        0.68      1.57 o
  -8 -10   9        8.35       27.22      8.76 o
  -7 -10   9        4.22       -0.58      4.24 o
  -6 -10   9       11.80       18.87      8.94 o
  -5 -10   9       25.11       16.11      4.66 o
  -4 -10   9        3.07        2.91      3.53 o
  -3 -10   9       11.50        2.96      2.45 o
  -2 -10   9      108.02      109.93      7.65 o
  -1 -10   9      337.23      299.54      7.68 o
   0 -10   9      434.57      458.01      7.80 o
   1 -10   9      223.83      218.68      5.51 o
   2 -10   9       30.54       26.61      2.21 o
   3 -10   9      124.50      135.03      4.75 o
   4 -10   9        2.32        2.97      1.77 o
   5 -10   9       22.55       17.07      1.99 o
   6 -10   9       40.19       44.60      3.05 o
   7 -10   9       30.48       36.23      2.76 o
   8 -10   9        3.56        3.60      1.76 o
  -8  -9   9        0.79        2.19      5.19 o
  -7  -9   9       18.31       12.22      4.62 o
  -6  -9   9       29.66       30.64      5.39 o
  -5  -9   9       30.03       26.39      4.64 o
  -4  -9   9        8.63       14.92      4.07 o
  -3  -9   9        4.25        1.15      2.30 o
  -2  -9   9      928.09      812.16     26.94 o
  -1  -9   9      107.72      102.54      3.52 o
   0  -9   9      136.44      137.10      3.60 o
   1  -9   9       47.30       42.83      2.40 o
   2  -9   9      129.92      125.80      4.13 o
   3  -9   9      118.33      112.57      3.74 o
   4  -9   9       49.27       48.55      2.57 o
   5  -9   9        0.33       -0.54      1.10 o
   6  -9   9       10.13        8.63      2.03 o
   7  -9   9        4.11        0.35      1.31 o
   8  -9   9        4.10        4.68      1.33 o
  -8  -8   9       30.74       37.40      8.84 o
  -7  -8   9        5.21        9.43      4.20 o
  -6  -8   9       49.38       44.09      4.59 o
  -5  -8   9       66.16       62.37      4.65 o
  -4  -8   9        4.29        2.90      2.49 o
  -3  -8   9       39.60       40.08      2.81 o
  -2  -8   9      552.68      546.34      9.51 o
  -1  -8   9      274.29      275.26      5.46 o
   0  -8   9       29.07       36.69      1.73 o
   1  -8   9       14.75       12.95      1.34 o
   2  -8   9      502.67      489.05      6.38 o
   3  -8   9      115.05      117.81      3.80 o
   4  -8   9       45.46       36.20      2.21 o
   5  -8   9       72.82       64.20      2.60 o
   6  -8   9        9.72        8.51      1.35 o
   7  -8   9       12.87       11.99      1.39 o
   8  -8   9        1.20        0.80      3.51 o
   9  -8   9        5.46        5.53      2.19 o
  -8  -7   9       11.84        5.81      4.06 o
  -7  -7   9        0.00       -0.63      2.90 o
  -6  -7   9      109.28      109.31      5.87 o
  -5  -7   9       35.79       38.59      3.79 o
  -4  -7   9      115.26      126.17      4.98 o
  -3  -7   9       27.59       36.26      2.63 o
  -2  -7   9       45.28       60.39      4.12 o
  -1  -7   9      371.04      379.83      5.61 o
   0  -7   9      510.11      512.12      6.30 o
   1  -7   9       99.84      117.52      2.66 o
   2  -7   9       46.43       40.35      2.06 o
   3  -7   9        2.65        3.34      1.09 o
   4  -7   9       48.57       52.49      2.17 o
   5  -7   9       15.18       14.94      1.42 o
   6  -7   9       10.41       12.45      1.29 o
   7  -7   9        8.50        6.68      1.21 o
   8  -7   9       10.52       10.48      1.92 o
   9  -7   9        0.67        2.81      1.69 o
  -9  -6   9       10.82       11.52      5.88 o
  -8  -6   9       27.94       45.71      6.53 o
  -7  -6   9        5.79        1.21      2.69 o
  -6  -6   9       32.37       43.11      4.04 o
  -5  -6   9      116.85      127.83      5.86 o
  -4  -6   9      142.92      144.69      4.09 o
  -3  -6   9       70.99       69.13      2.68 o
  -2  -6   9      340.98      322.50      4.22 o
  -1  -6   9        1.23        1.18      0.77 o
   0  -6   9        6.04        4.76      0.72 o
   1  -6   9        0.00        0.20      0.72 o
   2  -6   9      135.44      149.88      3.45 o
   3  -6   9        3.54        3.97      1.02 o
   4  -6   9        4.65        8.62      1.11 o
   5  -6   9        0.11       -0.41      1.04 o
   6  -6   9        4.81        4.87      0.92 o
  -9  -5   9        1.05        0.97      5.19 o
  -8  -5   9       20.18       24.95      5.33 o
  -7  -5   9        6.56        6.03      2.65 o
  -6  -5   9       16.43       17.75      2.70 o
  -5  -5   9      161.85      130.97      4.07 o
  -4  -5   9        5.02        2.99      1.32 o
  -3  -5   9      102.00      105.87      2.64 o
  -2  -5   9        9.60       14.32      1.14 o
  -1  -5   9       92.19       87.25      2.35 o
   0  -5   9       61.32       69.14      1.88 o
   1  -5   9      438.95      437.61      5.70 o
   2  -5   9       52.40       58.65      2.40 o
   3  -5   9       42.84       42.33      1.79 o
   4  -5   9        9.54        6.95      0.94 o
   5  -5   9      211.34      187.52      5.50 o
   6  -5   9        0.10        0.45      3.53 o
   7  -5   9       24.32       35.09      7.71 o
  -9  -4   9       84.77       93.20     11.52 o
  -8  -4   9        0.01        1.06      3.29 o
  -7  -4   9      154.98      155.59      5.89 o
  -6  -4   9      375.36      327.63     12.88 o
  -5  -4   9      157.53      147.32      4.20 o
  -4  -4   9      212.48      196.26      3.58 o
  -3  -4   9       25.96       19.25      1.26 o
  -2  -4   9      128.72      144.81      2.86 o
  -1  -4   9        2.07        7.75      0.94 o
   0  -4   9        6.78        5.75      0.82 o
   1  -4   9        3.74        5.01      0.77 o
   2  -4   9        0.02        0.58      0.87 o
   3  -4   9        6.61        8.92      1.28 o
   4  -4   9      110.60      109.59      2.63 o
   5  -4   9       84.54      107.85      9.78 o
   6  -4   9       28.56       17.40      5.60 o
   7  -4   9       17.25       10.43      6.00 o
   8  -4   9        1.95       -0.53      4.79 o
  -9  -3   9       33.99       29.66      7.55 o
  -8  -3   9       22.33       21.49      4.56 o
  -7  -3   9       37.42       34.19      3.22 o
  -6  -3   9        8.72        9.65      1.98 o
  -5  -3   9       93.77      102.43      3.43 o
  -4  -3   9     1158.96     1082.76     10.56 o
  -3  -3   9       38.67       45.54      1.90 o
  -2  -3   9        4.17        3.19      0.82 o
  -1  -3   9      131.56      192.06      2.97 o
   0  -3   9      452.22      459.21      4.65 o
   1  -3   9       11.25       15.22      0.79 o
   2  -3   9        5.48        1.81      0.72 o
   3  -3   9       32.39       31.55      1.38 o
   4  -3   9       18.30       16.12      1.40 o
   5  -3   9        0.69       -0.16      3.00 o
   6  -3   9        0.01        1.91      3.77 o
   7  -3   9       19.11       16.47      6.25 o
   8  -3   9        0.52       -3.77      3.77 o
  -9  -2   9       45.88       56.11      9.17 o
  -8  -2   9       74.82       65.86      8.41 o
  -7  -2   9      385.10      397.48      9.19 o
  -6  -2   9      133.42      140.79      3.65 o
  -5  -2   9      512.22      480.30      6.85 o
  -4  -2   9      175.35      193.90      3.28 o
  -3  -2   9     1505.70     1515.60     13.98 o
  -2  -2   9      256.69      238.61      3.63 o
  -1  -2   9      832.96      930.79      8.90 o
   0  -2   9        7.34       10.29      0.88 o
   1  -2   9      220.96      233.54      3.01 o
   2  -2   9        0.32        1.21      0.83 o
   3  -2   9       37.11       31.21      1.41 o
   4  -2   9        1.31        2.68      0.97 o
   5  -2   9       18.16       19.31      5.44 o
   6  -2   9        9.78        9.94      4.42 o
   7  -2   9        1.19       -4.30      4.30 o
   8  -2   9        0.05        1.91      4.50 o
   9  -2   9        0.26       -0.46      4.42 o
  -9  -1   9       44.31       50.14      8.64 o
  -8  -1   9       12.00       10.61      3.19 o
  -7  -1   9       21.11       22.11      2.53 o
  -6  -1   9      174.58      172.65      4.28 o
  -5  -1   9      162.23      172.32      3.37 o
  -4  -1   9       64.05       76.09      2.13 o
  -3  -1   9      222.13      250.22      3.84 o
  -2  -1   9        1.38        0.74      0.70 o
  -1  -1   9      248.88      226.44      3.39 o
   0  -1   9        4.33        4.11      0.71 o
   1  -1   9       80.31       75.93      1.63 o
   2  -1   9       46.98       55.56      2.06 o
   3  -1   9        0.58        0.78      0.73 o
   4  -1   9       65.53       65.86      1.88 o
   5  -1   9       33.54       26.59      2.21 o
   6  -1   9        1.34       10.02      4.75 o
   7  -1   9        0.04        4.95      4.66 o
   8  -1   9        0.20       -0.68      1.39 o
   9  -1   9        7.45       12.88      2.31 o
  -9   0   9       81.21       87.63      5.93 o
  -8   0   9       17.88       17.73      2.91 o
  -7   0   9       95.37      105.18      4.69 o
  -6   0   9      328.03      341.71      6.55 o
  -5   0   9      385.10      335.75      9.17 o
  -4   0   9        0.00        0.66      0.71 o
  -3   0   9      388.94      433.74      5.16 o
  -2   0   9        7.24        4.80      0.74 o
  -1   0   9      300.03      275.86      3.82 o
   0   0   9      162.01      147.68      2.52 o
   1   0   9       43.71       49.69      1.26 o
   2   0   9      135.18      148.04      3.30 o
   3   0   9       76.63       69.77      2.21 o
   4   0   9       14.48        9.77      1.07 o
   5   0   9      168.42      157.21      3.22 o
   6   0   9       24.10       22.12      1.34 o
   7   0   9        1.68        2.68      1.35 o
   8   0   9       18.56       21.83      2.62 o
  -9   1   9        1.98        3.27      2.72 o
  -8   1   9        2.07       -1.31      3.49 o
  -7   1   9       33.11       27.14      3.74 o
  -6   1   9       40.36       46.08      3.30 o
  -5   1   9      307.68      282.36      7.95 o
  -4   1   9      282.27      289.90      4.24 o
  -3   1   9       44.76       49.36      1.80 o
  -2   1   9      441.24      439.11      5.80 o
  -1   1   9       16.64       20.81      1.21 o
   0   1   9       29.70       27.82      1.25 o
   1   1   9      397.91      402.56      4.89 o
   2   1   9      236.46      238.99      3.93 o
   3   1   9        5.90        9.41      1.90 o
   4   1   9      103.19      105.59      2.88 o
   5   1   9       21.58       20.01      1.53 o
   6   1   9        6.51        5.07      1.27 o
   7   1   9        4.51        2.84      1.15 o
   8   1   9        6.87        4.65      1.59 o
  -9   2   9        0.02        2.86      3.04 o
  -8   2   9      114.61      113.08      6.26 o
  -7   2   9        0.12       -0.72      3.04 o
  -6   2   9      222.60      234.30      5.99 o
  -5   2   9      454.27      417.96     10.67 o
  -4   2   9       31.48       32.94      1.71 o
  -3   2   9       70.07       75.13      1.98 o
  -2   2   9       38.40       43.50      1.43 o
  -1   2   9        0.03        0.43      0.88 o
   0   2   9       16.37       18.98      1.54 o
   1   2   9       69.90       66.66      1.61 o
   2   2   9       31.56       26.39      1.46 o
   3   2   9       27.88       33.08      1.61 o
   4   2   9       72.28       75.33      2.69 o
   5   2   9        4.42        3.76      1.21 o
   6   2   9        0.52        1.42      1.16 o
   7   2   9        5.48        6.58      2.33 o
   8   2   9       24.16       25.89      2.83 o
  -9   3   9        1.92        1.11      4.08 o
  -8   3   9      226.07      179.88      7.73 o
  -7   3   9      160.18      161.92      7.11 o
  -6   3   9        0.42        0.58      1.73 o
  -5   3   9       81.11       81.02      3.61 o
  -4   3   9      866.43      849.39      9.04 o
  -3   3   9      770.57      775.09      8.12 o
  -2   3   9        3.71        3.56      0.69 o
  -1   3   9      382.83      351.99      5.33 o
   0   3   9      415.52      403.35      4.95 o
   1   3   9      236.01      237.75      3.19 o
   2   3   9       55.60       64.03      2.66 o
   3   3   9        3.65        3.85      1.06 o
   4   3   9        1.96        1.36      0.97 o
   5   3   9       17.88       14.54      2.74 o
   6   3   9       26.31       26.16      2.09 o
   7   3   9        1.00       -0.54      1.45 o
   8   3   9        0.49       -1.59      1.60 o
  -9   4   9        0.53        4.42      4.99 o
  -8   4   9       23.32       26.09      4.09 o
  -7   4   9       73.58       77.32      5.32 o
  -6   4   9       20.37       13.29      2.35 o
  -5   4   9       63.80       62.95      4.47 o
  -4   4   9       10.81       12.61      1.57 o
  -3   4   9       12.64       13.69      1.01 o
  -2   4   9        7.05        6.41      0.93 o
  -1   4   9       98.87      115.27      3.24 o
   0   4   9        6.53        9.50      0.98 o
   1   4   9      204.58      189.73      2.97 o
   2   4   9      143.99      161.77      3.10 o
   3   4   9        5.18        4.76      1.25 o
   4   4   9        3.90        2.19      1.52 o
   5   4   9       12.78       16.53      1.96 o
   6   4   9        0.68        1.29      2.06 o
   7   4   9        8.95       10.78      2.03 o
  -9   5   9       13.33        7.63      5.60 o
  -8   5   9       77.27       56.79      5.03 o
  -7   5   9        0.52        1.14      2.25 o
  -6   5   9      142.67      124.29      6.16 o
  -5   5   9      365.74      334.89      8.64 o
  -4   5   9        0.72        0.84      1.20 o
  -3   5   9      281.23      311.54      5.40 o
  -2   5   9       51.68       65.51      2.28 o
  -1   5   9       35.55       32.13      1.48 o
   0   5   9       14.34       14.15      1.15 o
   1   5   9       83.32       90.89      2.20 o
   2   5   9       93.05       96.17      2.81 o
   3   5   9        4.11        4.82      1.38 o
   4   5   9        8.18        4.54      1.64 o
   5   5   9       47.21       55.22      3.37 o
   6   5   9        0.05       -0.64      1.59 o
   7   5   9        6.21        4.57      1.96 o
  -9   6   9       12.84       11.32      5.96 o
  -8   6   9       11.09       13.59      4.04 o
  -7   6   9        2.36       -0.05      6.15 o
  -6   6   9      111.27      101.89      5.76 o
  -5   6   9        6.79        9.14      1.98 o
  -4   6   9       23.77       28.08      3.26 o
  -3   6   9      261.61      243.41      7.26 o
  -2   6   9      122.31      132.85      3.64 o
  -1   6   9        1.92        0.11      1.01 o
   0   6   9       39.27       41.71      1.98 o
   1   6   9      102.42      107.02      2.74 o
   2   6   9        0.11        0.43      0.92 o
   3   6   9        0.28        0.20      1.36 o
   4   6   9        6.67        4.01      1.89 o
   5   6   9        2.12       -1.58      1.58 o
   6   6   9       12.44       15.85      2.43 o
   7   6   9        0.64        3.48      1.92 o
  -9   7   9       49.99       49.86      9.09 o
  -8   7   9       36.66       42.08      5.80 o
  -7   7   9       36.60       31.25      7.91 o
  -6   7   9       47.11       45.67      5.46 o
  -5   7   9       17.18       14.90      3.86 o
  -4   7   9      253.84      227.69      6.64 o
  -3   7   9       19.69       18.63      2.16 o
  -2   7   9      175.96      164.87      4.58 o
  -1   7   9       48.12       46.85      1.84 o
   0   7   9       11.16       17.02      1.82 o
   1   7   9       25.61       27.96      2.11 o
   2   7   9        5.52        5.66      1.37 o
   3   7   9       64.35       59.72      3.69 o
   4   7   9        0.28       -0.54      1.61 o
   5   7   9       12.55       12.76      2.44 o
   6   7   9        0.96        0.23      2.13 o
  -9   8   9       51.59       45.80      9.09 o
  -8   8   9        2.84        1.76      3.46 o
  -7   8   9       11.71        6.99      4.81 o
  -6   8   9        3.55        7.59      3.43 o
  -5   8   9      230.34      227.20     10.55 o
  -4   8   9       11.70       15.39      7.34 o
  -3   8   9       15.70       17.99      3.15 o
  -2   8   9       11.23        8.86      1.76 o
  -1   8   9       28.35       33.31      2.17 o
   0   8   9       56.48       58.21      4.25 o
   1   8   9      129.16      124.51      3.95 o
   2   8   9        8.34       11.26      1.72 o
   3   8   9        8.26        9.23      2.96 o
   4   8   9        1.81        4.06      2.06 o
   5   8   9        3.87        3.74      2.64 o
   6   8   9        0.00        0.09      4.97 o
  -9   9   9        0.78       -0.89      4.87 o
  -8   9   9       15.53       18.75     12.80 o
  -7   9   9      105.35       99.94      7.89 o
  -6   9   9        9.66       11.42      3.98 o
  -5   9   9       18.40       10.00      4.28 o
  -4   9   9        1.27       -0.65      2.69 o
  -3   9   9        5.58       -1.87      1.87 o
  -2   9   9      259.06      260.23      6.96 o
  -1   9   9        7.45        6.06      2.03 o
   0   9   9       17.67       19.49      2.43 o
   1   9   9        3.61        4.10      1.62 o
   2   9   9       35.48       31.65      3.03 o
   3   9   9        0.01        0.43      1.50 o
   4   9   9       17.25       17.07      3.41 o
   5   9   9        3.89        4.71      2.42 o
  -8  10   9        9.11        9.79      4.33 o
  -7  10   9        5.31       -1.63      3.42 o
  -6  10   9        5.26        6.89      3.60 o
  -5  10   9       71.66       74.97      6.87 o
  -4  10   9        6.10        2.73      5.09 o
  -3  10   9       31.70       42.81      5.47 o
  -2  10   9       21.03       22.82      2.78 o
  -1  10   9       77.77       73.10      4.67 o
   0  10   9       22.49       19.19      2.87 o
   1  10   9       48.10       52.07      3.46 o
   2  10   9       50.72       49.88      3.28 o
   3  10   9        2.26        2.91      1.91 o
   4  10   9        0.02        0.80      2.47 o
  -8  11   9       35.01       23.25      7.99 o
  -7  11   9        8.69        7.08      6.33 o
  -6  11   9        1.09        3.80      3.76 o
  -5  11   9       20.49       28.89      5.38 o
  -4  11   9        8.32        6.87      3.76 o
  -3  11   9       16.11       14.55      4.42 o
  -2  11   9        0.01       -1.42      2.24 o
  -1  11   9        0.26        2.63      2.08 o
   0  11   9       30.09       23.75      3.27 o
   1  11   9        3.00        4.34      2.23 o
   2  11   9       15.12       14.42      2.64 o
   3  11   9        0.54        0.32      3.37 o
   4  11   9       46.15       50.39      6.64 o
  -8  12   9       19.86       14.93      6.90 o
  -7  12   9       73.16       95.67      8.73 o
  -6  12   9        8.03        9.71      4.31 o
  -5  12   9        7.69        4.99      3.87 o
  -4  12   9        9.22        1.19      3.59 o
  -3  12   9      108.12      111.69      8.36 o
  -2  12   9       24.70       30.24      5.21 o
  -1  12   9        1.76        1.57      2.87 o
   0  12   9       39.96       36.65      4.42 o
   1  12   9       11.40       14.59      3.38 o
   2  12   9       16.06       16.46      2.88 o
   3  12   9        6.08        4.09      2.53 o
  -8  13   9        1.76       -4.83      4.91 o
  -7  13   9        4.74        3.19      4.13 o
  -6  13   9        0.50       -3.70      3.70 o
  -5  13   9        7.66       13.77      4.72 o
  -4  13   9        5.91        1.45      3.88 o
  -3  13   9        2.15       -2.58      3.19 o
  -2  13   9       18.93       19.07      4.79 o
  -1  13   9       51.10       47.91      5.21 o
   0  13   9       15.10       11.01      3.22 o
   1  13   9        4.93        1.39      2.84 o
   2  13   9        1.10        1.17      2.61 o
  -7  14   9        1.63       -1.59      4.64 o
  -6  14   9        0.13       -2.68      3.67 o
  -5  14   9       38.16       39.59      6.91 o
  -4  14   9        7.86        7.28      7.14 o
  -3  14   9       12.78        4.00      4.19 o
  -2  14   9        4.37        5.41      4.34 o
  -1  14   9       10.01       11.27      3.75 o
   0  14   9       25.92       17.27      4.03 o
  -5  15   9        6.21        5.93      4.87 o
  -4  15   9       11.81        9.67      4.75 o
  -3  15   9       11.80       10.49      5.13 o
  -2  15   9       13.09       16.22      5.29 o
  -2 -16  10        0.73       18.66      6.94 o
  -1 -16  10        8.59       -5.07      5.07 o
   0 -16  10        9.44        9.05      5.40 o
   1 -16  10        2.14        0.53      4.66 o
   2 -16  10        0.54       -1.95      2.96 o
   3 -16  10        2.06        6.75      3.28 o
   4 -16  10        9.33       12.64      3.92 o
  -4 -15  10       24.32       24.26      8.50 o
  -3 -15  10       39.26       40.20      6.64 o
  -2 -15  10       11.20       33.71      8.48 o
  -1 -15  10        6.23       11.16      6.37 o
   0 -15  10       22.40       19.96      6.33 o
   1 -15  10       10.08       20.84      6.77 o
   2 -15  10        2.30        3.39      2.90 o
   3 -15  10        2.53       -0.62      2.91 o
   4 -15  10        0.00        0.32      2.75 o
   5 -15  10        1.58        4.41      3.01 o
  -5 -14  10        9.55       14.22      5.41 o
  -4 -14  10       41.08       60.82      7.67 o
  -3 -14  10       22.06       28.44      5.87 o
  -2 -14  10        1.47       -0.16      3.61 o
  -1 -14  10       10.86       10.02      5.31 o
   0 -14  10       11.21       13.41      7.14 o
   1 -14  10        2.74        5.38      2.52 o
   2 -14  10       32.22       31.04      3.75 o
   3 -14  10        5.74        4.42      2.16 o
   4 -14  10       12.13       13.78      3.49 o
   5 -14  10        0.31        1.20      2.14 o
   6 -14  10        1.46        3.80      2.27 o
  -6 -13  10        0.07        4.59      6.92 o
  -5 -13  10       22.81       27.04      6.15 o
  -4 -13  10       55.64       67.61     19.07 o
  -3 -13  10       10.35       16.04      6.19 o
  -2 -13  10        1.82        4.93      3.71 o
  -1 -13  10        6.38        7.86      2.59 o
   0 -13  10       23.51       27.93      3.83 o
   1 -13  10        5.34        5.25      3.39 o
   2 -13  10        2.54        2.90      1.80 o
   3 -13  10        1.97        1.51      1.52 o
   4 -13  10        3.71        4.55      2.23 o
   5 -13  10        1.41        0.27      2.21 o
   6 -13  10        0.70        1.34      1.99 o
  -7 -12  10        0.04        5.20      5.07 o
  -6 -12  10       27.32       32.91      6.60 o
  -5 -12  10       31.01       45.57      6.66 o
  -4 -12  10       48.37       57.30     16.25 o
  -3 -12  10       23.96       22.88      5.08 o
  -2 -12  10        5.76        2.53      3.36 o
  -1 -12  10        2.91        5.88      2.24 o
   0 -12  10        4.36        7.84      2.07 o
   1 -12  10        7.77        9.50      2.18 o
   2 -12  10        3.85        6.44      1.86 o
   3 -12  10        4.61        6.33      1.42 o
   4 -12  10        5.32        5.30      1.88 o
   5 -12  10        7.37        8.90      2.34 o
   6 -12  10       24.92       22.55      2.88 o
   7 -12  10        0.11        3.28      1.88 o
  -7 -11  10        0.36        2.62     10.40 o
  -6 -11  10        0.89        3.16      8.11 o
  -5 -11  10        3.01        0.40      4.18 o
  -4 -11  10        3.11        0.84      3.48 o
  -3 -11  10        3.40        5.80      5.48 o
  -2 -11  10        0.38        4.28      3.08 o
  -1 -11  10      179.03      181.37      6.13 o
   0 -11  10       10.54       15.51      2.37 o
   1 -11  10       12.71       11.53      2.07 o
   2 -11  10       95.87       84.24      3.97 o
   3 -11  10        1.68        0.82      1.81 o
   4 -11  10       24.20       23.30      3.03 o
   5 -11  10        2.33       -0.87      1.48 o
   6 -11  10        4.32        3.19      1.81 o
   7 -11  10        0.02       -0.70      1.57 o
  -8 -10  10       16.83       26.98      8.88 o
  -7 -10  10        1.94        3.66      3.83 o
  -6 -10  10        0.00       -3.95      4.93 o
  -5 -10  10       24.99       23.17      5.08 o
  -4 -10  10        1.36        1.39      3.29 o
  -3 -10  10        0.41       -1.09      2.16 o
  -2 -10  10      134.30      127.62      6.25 o
  -1 -10  10       26.42       20.14      2.67 o
   0 -10  10       10.92       14.16      2.08 o
   1 -10  10       18.43       18.47      2.06 o
   2 -10  10        0.28        1.14      1.29 o
   3 -10  10       44.05       45.17      4.68 o
   4 -10  10       58.85       56.97      4.17 o
   5 -10  10        0.85       -0.01      1.27 o
   6 -10  10        0.75       -2.23      2.41 o
   7 -10  10        0.55        3.02      1.53 o
   8 -10  10        0.18        0.40      1.45 o
  -8  -9  10       17.58       16.14      5.45 o
  -7  -9  10        0.11        1.50      3.81 o
  -6  -9  10        0.00        3.29      4.89 o
  -5  -9  10        3.01        9.14      4.91 o
  -4  -9  10       33.21       22.52      4.70 o
  -3  -9  10        0.34       -0.77      2.18 o
  -2  -9  10      326.27      284.26      7.57 o
  -1  -9  10      132.42      108.91      4.98 o
   0  -9  10      267.04      232.36      4.72 o
   1  -9  10      100.67       91.30      3.38 o
   2  -9  10       92.41       79.18      2.55 o
   3  -9  10       25.62       19.21      2.01 o
   4  -9  10       53.50       57.17      3.36 o
   5  -9  10        1.23        3.06      1.31 o
   6  -9  10       30.98       35.09      2.31 o
   7  -9  10        0.73        0.18      1.26 o
   8  -9  10        0.10        0.97      1.30 o
  -8  -8  10        2.06       -3.32      3.76 o
  -7  -8  10        0.03       -1.47      3.59 o
  -6  -8  10       33.30       31.57      5.55 o
  -5  -8  10       14.27       14.10      4.26 o
  -4  -8  10       73.08       73.63      5.21 o
  -3  -8  10        6.12       12.09      2.83 o
  -2  -8  10       11.64       11.92      2.05 o
  -1  -8  10       54.49       67.94      2.76 o
   0  -8  10     1697.70     1583.59     22.61 o
   1  -8  10      520.50      503.60      6.50 o
   2  -8  10      179.15      172.85      4.64 o
   3  -8  10      194.09      194.08      4.78 o
   4  -8  10       45.35       36.21      2.21 o
   5  -8  10        1.56        0.91      1.27 o
   6  -8  10        0.94        0.37      1.21 o
   7  -8  10        0.93        1.43      0.99 o
   8  -8  10        1.27        2.57      1.89 o
  -9  -7  10        0.05       -4.26      4.26 o
  -8  -7  10        0.02        4.18      3.97 o
  -7  -7  10       22.97       19.53      4.89 o
  -6  -7  10       33.93       27.83      5.16 o
  -5  -7  10      149.25      122.78     13.07 o
  -4  -7  10        0.09        0.85      1.90 o
  -3  -7  10        3.19        3.57      1.59 o
  -2  -7  10        3.06        0.85      1.25 o
  -1  -7  10       44.71       32.58      1.84 o
   0  -7  10      285.53      276.57      4.29 o
   1  -7  10      183.70      170.06      3.11 o
   2  -7  10       66.08       65.27      2.64 o
   3  -7  10      514.91      470.62      8.33 o
   4  -7  10       63.03       64.96      2.48 o
   5  -7  10        4.71        3.35      1.38 o
   6  -7  10       13.01       14.40      1.35 o
   7  -7  10       19.22       17.96      2.43 o
   8  -7  10        0.30       -0.57      2.41 o
  -9  -6  10        0.03        3.16      5.15 o
  -8  -6  10       31.01        8.46      9.41 o
  -7  -6  10       17.49       19.18      3.64 o
  -6  -6  10      164.54      151.38      6.75 o
  -5  -6  10       19.15       20.36      3.19 o
  -4  -6  10       10.05       10.06      2.17 o
  -3  -6  10       41.02       41.95      2.18 o
  -2  -6  10      406.37      341.77      5.95 o
  -1  -6  10      466.76      478.81      7.15 o
   0  -6  10      164.36      157.23      3.16 o
   1  -6  10     1531.60     1561.33     13.67 o
   2  -6  10       57.82       67.89      2.54 o
   3  -6  10        2.09        1.49      1.00 o
   4  -6  10        0.92        0.59      0.97 o
   5  -6  10        2.70        1.90      0.97 o
   6  -6  10       84.86       86.39      4.10 o
  -9  -5  10        2.35        5.23      4.99 o
  -8  -5  10       26.19       29.17      7.65 o
  -7  -5  10      139.89      121.56      6.38 o
  -6  -5  10       75.22       82.86      5.17 o
  -5  -5  10      363.25      389.53      7.98 o
  -4  -5  10        4.29        3.00      1.44 o
  -3  -5  10        2.46       -0.14      0.77 o
  -2  -5  10       23.18       34.01      1.74 o
  -1  -5  10       34.22       30.03      1.46 o
   0  -5  10      445.77      436.84      5.30 o
   1  -5  10        3.67        3.61      0.83 o
   2  -5  10      321.85      320.49      6.02 o
   3  -5  10       19.77       29.47      2.44 o
   4  -5  10       21.58       17.85      1.31 o
   5  -5  10        2.69        3.39      0.96 o
   6  -5  10       58.35       70.84      9.70 o
   7  -5  10        0.22       -1.54      3.93 o
  -9  -4  10        7.47        4.62      5.11 o
  -8  -4  10       28.39       34.67      5.52 o
  -7  -4  10       44.41       47.63      5.21 o
  -6  -4  10        0.00       -0.05      3.24 o
  -5  -4  10      192.98      189.52      5.29 o
  -4  -4  10       25.43       25.73      1.77 o
  -3  -4  10      261.35      228.69      4.40 o
  -2  -4  10       46.69       49.91      2.29 o
  -1  -4  10      342.94      356.75      4.54 o
   0  -4  10       11.19        6.15      0.79 o
   1  -4  10      389.50      377.49      4.34 o
   2  -4  10       41.89       35.02      2.08 o
   3  -4  10        0.58        0.95      0.97 o
   4  -4  10       19.16       20.45      1.50 o
   5  -4  10        0.38        0.18      1.35 o
   6  -4  10        1.22       -0.32      4.26 o
   7  -4  10        4.79        5.23      4.71 o
   8  -4  10       14.28       11.24      6.37 o
  -9  -3  10        4.48       -0.28      5.03 o
  -8  -3  10        0.60        2.66      3.59 o
  -7  -3  10      114.76      116.33      5.99 o
  -6  -3  10       16.61       22.24      5.38 o
  -5  -3  10      131.63      149.02      3.56 o
  -4  -3  10      597.16      555.46      8.06 o
  -3  -3  10       32.91       33.21      1.60 o
  -2  -3  10      197.51      176.13      3.43 o
  -1  -3  10       69.59       78.73      2.00 o
   0  -3  10        0.67       -0.21      0.59 o
   1  -3  10        1.93        1.03      0.75 o
   2  -3  10       73.38       56.95      2.07 o
   3  -3  10       44.18       39.40      1.71 o
   4  -3  10        8.08        8.03      1.13 o
   5  -3  10       43.19       42.90      2.72 o
   6  -3  10       33.96       35.21      7.51 o
   7  -3  10       30.24       38.21      8.44 o
   8  -3  10        0.45       -3.20      4.38 o
  -9  -2  10        2.19        4.99      4.91 o
  -8  -2  10        1.35       -0.38      5.21 o
  -7  -2  10        7.69        7.35      4.10 o
  -6  -2  10      117.21      118.52      3.88 o
  -5  -2  10       58.43       58.94      2.47 o
  -4  -2  10      233.86      221.39      4.05 o
  -3  -2  10      127.45      123.86      3.97 o
  -2  -2  10       26.59       23.04      1.39 o
  -1  -2  10       22.38       24.27      1.33 o
   0  -2  10      116.99      113.88      2.15 o
   1  -2  10      316.12      333.85      4.82 o
   2  -2  10       31.62       28.33      1.58 o
   3  -2  10      138.41      130.35      2.75 o
   4  -2  10        2.75        4.04      0.92 o
   5  -2  10       20.87       24.53      1.64 o
   6  -2  10        4.43        2.35      3.98 o
   7  -2  10       29.34       22.68      7.22 o
   8  -2  10       30.73       20.24      7.02 o
  -9  -1  10       40.91       46.09      8.84 o
  -8  -1  10       59.63       69.49      6.91 o
  -7  -1  10      210.59      206.21      7.60 o
  -6  -1  10      202.64      183.45      4.24 o
  -5  -1  10      326.91      304.80      5.38 o
  -4  -1  10       12.13       12.20      1.13 o
  -3  -1  10      186.27      185.24      3.19 o
  -2  -1  10      221.91      249.49      3.89 o
  -1  -1  10       94.06      100.53      2.32 o
   0  -1  10        7.15        4.17      0.80 o
   1  -1  10       20.98       31.42      1.53 o
   2  -1  10        0.02        1.41      0.72 o
   3  -1  10       52.46       53.15      2.08 o
   4  -1  10       29.66       27.63      2.36 o
   5  -1  10       81.34       68.79      2.09 o
   6  -1  10        4.54        4.58      1.91 o
   7  -1  10        0.78        0.28      1.35 o
   8  -1  10        0.10        0.46      1.56 o
  -9   0  10        9.80       14.78      4.71 o
  -8   0  10       45.14       41.24      5.72 o
  -7   0  10       90.79       78.99      4.95 o
  -6   0  10       40.60       41.30      2.69 o
  -5   0  10        0.27        0.84      1.09 o
  -4   0  10        2.19        2.20      0.82 o
  -3   0  10        0.27       -0.14      0.72 o
  -2   0  10       14.70       25.79      1.25 o
  -1   0  10      210.09      209.69      3.56 o
   0   0  10       13.48       18.81      1.14 o
   1   0  10       11.63       15.31      0.96 o
   2   0  10       51.81       52.91      1.88 o
   3   0  10       57.16       51.12      2.13 o
   4   0  10        3.70        3.76      1.04 o
   5   0  10       19.00       27.19      1.59 o
   6   0  10       25.02       23.73      1.81 o
   7   0  10       14.41       19.10      3.77 o
   8   0  10        6.71        8.33      3.99 o
  -9   1  10       60.10       50.32      6.40 o
  -8   1  10       39.86       47.30      6.01 o
  -7   1  10      416.20      385.91     22.07 o
  -6   1  10       24.80       28.99      2.55 o
  -5   1  10       60.02       57.35      2.80 o
  -4   1  10      422.21      432.65      5.79 o
  -3   1  10      629.54      589.45      6.16 o
  -2   1  10        0.39       -0.65      0.65 o
  -1   1  10      276.15      264.20      3.91 o
   0   1  10        2.43        3.04      0.76 o
   1   1  10      151.63      158.72      2.86 o
   2   1  10        0.53       -0.16      0.81 o
   3   1  10       34.19       33.88      1.60 o
   4   1  10        2.88        2.57      1.09 o
   5   1  10        9.82       10.45      1.41 o
   6   1  10        0.71        1.63      1.14 o
   7   1  10       43.15       48.46      2.26 o
   8   1  10        0.59        0.51      2.57 o
  -9   2  10        0.33       -3.33      3.33 o
  -8   2  10       18.16       22.01      4.68 o
  -7   2  10        2.15       -2.49      2.49 o
  -6   2  10       12.16        9.31      2.03 o
  -5   2  10        0.04        2.33      1.61 o
  -4   2  10      566.88      587.61      7.49 o
  -3   2  10        7.61        4.43      0.86 o
  -2   2  10        5.27        4.53      0.83 o
  -1   2  10      331.19      331.65      4.54 o
   0   2  10      283.96      308.89      4.51 o
   1   2  10       80.35       73.00      2.07 o
   2   2  10        7.31       10.73      1.28 o
   3   2  10      192.38      192.81      4.18 o
   4   2  10       72.24       75.17      2.84 o
   5   2  10       35.90       35.40      2.14 o
   6   2  10        3.81        3.36      1.31 o
   7   2  10        0.22       -1.19      1.34 o
  -9   3  10        6.43        3.27      3.68 o
  -8   3  10      111.84      101.47      7.83 o
  -7   3  10       34.20       28.33      9.84 o
  -6   3  10       73.13       69.22      6.07 o
  -5   3  10       18.29       28.08      2.25 o
  -4   3  10       13.42        9.58      1.28 o
  -3   3  10       39.98       33.52      1.50 o
  -2   3  10       74.82       71.65      1.92 o
  -1   3  10       63.11       75.35      2.39 o
   0   3  10      104.04       90.36      2.29 o
   1   3  10       62.94       65.86      1.68 o
   2   3  10       11.19        9.13      1.29 o
   3   3  10        7.08        7.75      1.56 o
   4   3  10        3.00        3.34      1.29 o
   5   3  10        0.02        0.95      1.25 o
   6   3  10       21.24       16.99      2.17 o
   7   3  10        1.20        0.10      1.44 o
  -9   4  10        1.44        3.89      4.71 o
  -8   4  10       53.98       55.04     10.41 o
  -7   4  10        0.02        0.33      2.99 o
  -6   4  10      265.38      188.02      9.25 o
  -5   4  10      282.57      279.70      7.36 o
  -4   4  10      385.28      368.93      5.69 o
  -3   4  10      230.59      264.88      4.25 o
  -2   4  10      216.54      218.49      3.92 o
  -1   4  10       10.46        9.28      1.25 o
   0   4  10       25.11       25.85      1.53 o
   1   4  10       41.97       40.83      1.52 o
   2   4  10       13.16       10.20      1.07 o
   3   4  10      137.74      131.24      3.61 o
   4   4  10       70.67       75.00      3.59 o
   5   4  10        4.22        2.82      1.66 o
   6   4  10        6.93        6.23      2.38 o
   7   4  10        0.12        0.55      1.52 o
  -9   5  10        0.03       -1.99      4.22 o
  -8   5  10        2.38        1.04      3.25 o
  -7   5  10        9.15        3.78      3.36 o
  -6   5  10       39.63       30.79      4.84 o
  -5   5  10      154.40      171.68      5.89 o
  -4   5  10      320.83      279.53      7.22 o
  -3   5  10      100.80       97.35      3.69 o
  -2   5  10      401.13      366.65      5.47 o
  -1   5  10       49.13       36.28      2.09 o
   0   5  10       29.28       28.62      1.66 o
   1   5  10      114.74      122.29      2.87 o
   2   5  10       43.25       36.59      2.40 o
   3   5  10        1.97        2.46      1.59 o
   4   5  10        0.12       -1.01      1.41 o
   5   5  10        1.69        0.03      1.58 o
   6   5  10        0.07       -1.49      1.96 o
  -9   6  10        1.82       -3.69      4.26 o
  -8   6  10        1.32        4.24      3.48 o
  -7   6  10       23.03       21.85      4.68 o
  -6   6  10       13.30       14.63      3.95 o
  -5   6  10      152.77      138.64      8.17 o
  -4   6  10       17.84       25.62      2.78 o
  -3   6  10      325.38      307.64      7.86 o
  -2   6  10       28.98       31.35      2.19 o
  -1   6  10       10.96        9.55      1.58 o
   0   6  10       45.54       53.19      2.65 o
   1   6  10        1.00       -0.39      1.08 o
   2   6  10       52.86       52.40      2.78 o
   3   6  10        3.38        3.27      1.70 o
   4   6  10       17.09       19.49      2.59 o
   5   6  10        4.75        6.68      2.03 o
   6   6  10        3.76        4.72      2.44 o
  -9   7  10       16.03       18.17      6.94 o
  -8   7  10       12.40        9.45      5.78 o
  -7   7  10       23.46       19.82      4.38 o
  -6   7  10        4.51        1.29      7.08 o
  -5   7  10       38.37       43.97      5.40 o
  -4   7  10      345.76      324.79     10.34 o
  -3   7  10        3.17        0.15      2.66 o
  -2   7  10       56.02       68.04      2.99 o
  -1   7  10       83.37       68.79      3.47 o
   0   7  10        7.51       10.63      1.67 o
   1   7  10       39.24       32.76      2.30 o
   2   7  10       11.94        9.70      1.30 o
   3   7  10        2.66       -1.13      1.65 o
   4   7  10       14.22       10.35      2.38 o
   5   7  10        1.99        0.90      1.86 o
   6   7  10        0.13       -0.63      1.85 o
  -9   8  10       56.04       62.56     10.55 o
  -8   8  10        0.10        0.07      5.11 o
  -7   8  10        1.17       -0.87      3.22 o
  -6   8  10       40.54       28.44      5.03 o
  -5   8  10       33.95       21.92      4.71 o
  -4   8  10        6.66        6.53      3.16 o
  -3   8  10       72.34       67.75      3.90 o
  -2   8  10      189.64      188.38      5.28 o
  -1   8  10      131.80      131.30      4.76 o
   0   8  10       50.96       52.45      3.23 o
   1   8  10       26.28       19.94      2.29 o
   2   8  10       11.23       10.96      2.11 o
   3   8  10        3.05       -0.37      2.13 o
   4   8  10        2.21        1.45      2.10 o
   5   8  10        5.72        3.23      2.54 o
  -9   9  10        0.05        0.73      5.35 o
  -8   9  10        0.50        5.50      3.79 o
  -7   9  10        5.88        8.59      5.86 o
  -6   9  10       10.36       19.48      4.60 o
  -5   9  10        1.63        5.65      3.42 o
  -4   9  10        0.87        0.92      2.82 o
  -3   9  10        4.35        4.96      2.41 o
  -2   9  10       36.67       39.73      3.96 o
  -1   9  10       10.99       10.61      2.45 o
   0   9  10       27.09       29.53      2.77 o
   1   9  10       35.63       33.15      2.83 o
   2   9  10        0.68        1.82      1.58 o
   3   9  10        1.87        3.47      2.53 o
   4   9  10        0.64       -0.81      2.36 o
  -9  10  10       19.07       30.91      8.60 o
  -8  10  10       25.23       34.42      7.61 o
  -7  10  10        4.78        3.86      4.00 o
  -6  10  10        0.37       -0.09      3.18 o
  -5  10  10       85.45       76.57      9.58 o
  -4  10  10       48.61       47.20      5.95 o
  -3  10  10       24.64       19.82      4.53 o
  -2  10  10        0.66        2.72      2.05 o
  -1  10  10      107.45      106.71      5.36 o
   0  10  10       26.89       20.79      3.07 o
   1  10  10       16.81       14.06      2.60 o
   2  10  10        3.86        4.96      2.74 o
   3  10  10        7.34       10.01      2.99 o
   4  10  10        0.00        1.99      2.63 o
  -9  11  10        1.01        3.25      6.29 o
  -8  11  10       30.42       44.69      6.93 o
  -7  11  10        4.20        9.58      7.63 o
  -6  11  10        3.39        1.46      4.07 o
  -5  11  10        9.74       15.27      4.81 o
  -4  11  10        1.98        4.10      3.52 o
  -3  11  10        4.88        1.73      3.25 o
  -2  11  10       24.61       19.01      3.54 o
  -1  11  10       10.32        6.68      2.91 o
   0  11  10        4.83        6.11      2.40 o
   1  11  10       25.69       29.33      3.29 o
   2  11  10        0.01        3.10      2.12 o
   3  11  10        0.24        3.48      3.61 o
  -8  12  10       16.14       15.25      5.35 o
  -7  12  10        0.03       -1.53      3.93 o
  -6  12  10       43.95       51.89      7.26 o
  -5  12  10       43.01       52.25      6.84 o
  -4  12  10       32.88       28.29      6.71 o
  -3  12  10       14.90       16.94      7.59 o
  -2  12  10       59.65       52.02      5.29 o
  -1  12  10       12.37       12.63      3.36 o
   0  12  10        6.39        8.81      3.61 o
   1  12  10        0.71        1.18      4.39 o
   2  12  10        7.91        6.00      2.67 o
  -7  13  10       13.87       11.70      5.07 o
  -6  13  10        8.54        4.87      6.88 o
  -5  13  10       15.99       18.05      6.45 o
  -4  13  10        1.75        1.85      6.94 o
  -3  13  10        6.83        2.08      5.96 o
  -2  13  10        1.43       -2.45      2.45 o
  -1  13  10        7.03        6.64      3.32 o
   0  13  10       30.07       40.88      7.90 o
   1  13  10        1.36        5.25      2.88 o
  -6  14  10        0.01       -2.62      4.28 o
  -5  14  10        1.05       -2.52      3.86 o
  -4  14  10        5.20        2.46      4.85 o
  -3  14  10       12.52       19.80      5.35 o
  -2  14  10        0.71       -3.01      3.01 o
  -1  14  10       10.39       13.03      3.97 o
  -1 -16  11        2.11        7.59      5.80 o
   0 -16  11        0.03        0.16      5.35 o
   1 -16  11        0.53        4.66      4.99 o
   2 -16  11        0.28        0.69      3.09 o
  -3 -15  11        0.24        6.65      6.65 o
  -2 -15  11       12.53       23.24      7.46 o
  -1 -15  11       33.91       39.68      8.60 o
   0 -15  11        0.46       -2.76      4.87 o
   1 -15  11       39.24       51.65      7.91 o
   2 -15  11       17.84       22.98      7.00 o
   3 -15  11        1.29        1.23      1.96 o
   4 -15  11        0.00       -2.45      2.45 o
  -4 -14  11       27.93       36.85      6.92 o
  -3 -14  11       11.45       -0.39      4.57 o
  -2 -14  11        5.66        6.77      6.75 o
  -1 -14  11       38.17       44.63      8.36 o
   0 -14  11       28.89       46.11      5.78 o
   1 -14  11       12.21       19.58      4.17 o
   2 -14  11        0.56        2.94      2.19 o
   3 -14  11        2.83        4.13      1.69 o
   4 -14  11        1.61        1.85      7.26 o
   5 -14  11        4.95        7.62      2.63 o
  -5 -13  11        5.10        4.94      4.69 o
  -4 -13  11       48.79       55.45      7.35 o
  -3 -13  11        2.64        7.19      5.96 o
  -2 -13  11        0.18        2.62      3.44 o
  -1 -13  11       11.29       13.09      3.00 o
   0 -13  11        0.28        3.79      2.32 o
   1 -13  11        0.25        2.85      1.90 o
   2 -13  11        0.00        3.12      2.06 o
   3 -13  11        3.67        5.32      2.84 o
   4 -13  11       25.53       24.74      6.03 o
   5 -13  11        2.32       -1.85      1.85 o
   6 -13  11        0.89       -2.60      3.90 o
  -6 -12  11       21.44       21.08      6.09 o
  -5 -12  11        0.22       -3.63      3.63 o
  -4 -12  11       47.15       33.32      6.02 o
  -3 -12  11        0.41       -3.15      3.15 o
  -2 -12  11       15.23       15.93      4.17 o
  -1 -12  11       13.32       10.16      3.34 o
   0 -12  11        0.03       -0.03      1.69 o
   1 -12  11       40.31       39.01      3.36 o
   2 -12  11       18.98       18.77      2.40 o
   3 -12  11        0.01       -0.55      1.49 o
   4 -12  11        3.29        1.35      2.18 o
   5 -12  11        5.09        2.37      4.70 o
   6 -12  11        5.51        2.15      1.98 o
  -7 -11  11       62.79       51.15      7.58 o
  -6 -11  11       43.57       42.15      6.78 o
  -5 -11  11        3.19        7.47      4.30 o
  -4 -11  11        3.19        3.20      3.70 o
  -3 -11  11       13.33        6.14      3.81 o
  -2 -11  11       83.34       84.36      5.58 o
  -1 -11  11        0.61        0.77      2.32 o
   0 -11  11       38.65       36.23      3.23 o
   1 -11  11        0.03       -0.29      1.47 o
   2 -11  11       26.00       38.65      2.56 o
   3 -11  11       17.38       22.17      2.66 o
   4 -11  11       21.04       17.94      2.47 o
   5 -11  11        3.03        1.16      4.13 o
   6 -11  11        0.04       -1.56      1.56 o
   7 -11  11       11.45       14.45      3.10 o
  -8 -10  11        0.18        0.83      4.79 o
  -7 -10  11        2.22        3.52      4.55 o
  -6 -10  11        1.04        0.64      3.88 o
  -5 -10  11        8.87        6.47      4.00 o
  -4 -10  11        0.00        0.17      3.35 o
  -3 -10  11        5.44        7.46      2.77 o
  -2 -10  11        0.01        0.55      2.22 o
  -1 -10  11        4.29        2.22      1.59 o
   0 -10  11        1.19        4.39      1.75 o
   1 -10  11       24.11       16.60      2.08 o
   2 -10  11       49.65       47.13      2.53 o
   3 -10  11       81.19       78.95      3.92 o
   4 -10  11       14.44       14.06      2.06 o
   5 -10  11        0.62        1.35      1.69 o
   6 -10  11        0.58        0.12      1.62 o
   7 -10  11        1.21        2.18      1.65 o
  -8  -9  11       27.23       27.53      6.49 o
  -7  -9  11        0.03        2.96      3.96 o
  -6  -9  11        1.21        1.23      3.74 o
  -5  -9  11        2.60       -2.79      2.79 o
  -4  -9  11       19.80       21.27      5.56 o
  -3  -9  11       19.39       17.52      3.27 o
  -2  -9  11        3.44        6.77      2.02 o
  -1  -9  11       29.65       37.08      2.82 o
   0  -9  11        1.79        1.16      1.37 o
   1  -9  11       11.03       10.35      1.58 o
   2  -9  11       53.07       56.35      3.37 o
   3  -9  11       20.24       19.75      2.30 o
   4  -9  11        2.79        5.52      1.44 o
   5  -9  11        0.16        1.01      1.25 o
   6  -9  11        7.93       10.12      1.65 o
   7  -9  11        0.34        0.64      1.45 o
  -9  -8  11       12.43        0.00      5.96 o
  -8  -8  11        0.76       -3.49      3.49 o
  -7  -8  11       23.72       24.82      5.47 o
  -6  -8  11       66.28       54.36      6.51 o
  -5  -8  11       36.43       21.31      4.74 o
  -4  -8  11        0.42       -0.19      2.84 o
  -3  -8  11        4.01        1.75      2.35 o
  -2  -8  11        1.59       -1.44      1.44 o
  -1  -8  11       63.47       74.42      3.16 o
   0  -8  11      177.58      157.18      3.78 o
   1  -8  11       21.24       23.97      1.99 o
   2  -8  11      461.97      423.59      8.91 o
   3  -8  11        4.13        5.92      1.47 o
   4  -8  11      120.88      117.30      3.68 o
   5  -8  11       43.74       43.70      2.33 o
   6  -8  11        0.10        2.06      1.20 o
   7  -8  11        0.33        0.11      1.89 o
  -9  -7  11        1.10        3.93      6.37 o
  -8  -7  11       17.77       17.27      5.40 o
  -7  -7  11       12.36        4.30      5.92 o
  -6  -7  11        3.21        3.79      3.47 o
  -5  -7  11        0.09       -0.19      2.88 o
  -4  -7  11      385.96      331.25     10.25 o
  -3  -7  11        5.43        4.84      2.02 o
  -2  -7  11       40.44       49.93      2.96 o
  -1  -7  11       57.94       75.39      2.58 o
   0  -7  11        0.13       -0.99      0.99 o
   1  -7  11      106.49      113.52      2.60 o
   2  -7  11      280.13      283.80      5.55 o
   3  -7  11       25.29       23.22      1.88 o
   4  -7  11        1.64        2.73      1.83 o
   5  -7  11       59.14       58.43      2.91 o
   6  -7  11       34.02       34.04      1.81 o
   7  -7  11        7.55        8.24      1.97 o
   8  -7  11        0.04       -0.41      2.19 o
  -9  -6  11        0.34        0.73      5.27 o
  -8  -6  11       18.75       24.51      5.86 o
  -7  -6  11       63.31       56.06      6.60 o
  -6  -6  11       24.97       24.69      4.80 o
  -5  -6  11      158.68      129.26     15.00 o
  -4  -6  11      155.32      147.34     11.84 o
  -3  -6  11       63.95       49.58      4.24 o
  -2  -6  11       27.59       33.99      2.13 o
  -1  -6  11      353.25      310.95      5.35 o
   0  -6  11       87.55       79.57      2.30 o
   1  -6  11      146.98      143.65      2.87 o
   2  -6  11      639.90      630.04      9.62 o
   3  -6  11      122.27      123.88      3.35 o
   4  -6  11      127.65      126.00      3.27 o
   5  -6  11      103.19       89.71      2.71 o
   6  -6  11        8.63        8.40      1.74 o
  -9  -5  11        2.88       16.51      7.06 o
  -8  -5  11        1.96        3.10      3.83 o
  -7  -5  11        0.74        4.22      3.51 o
  -6  -5  11       26.10       24.75      4.76 o
  -5  -5  11      152.40      153.46     12.84 o
  -4  -5  11      172.67      179.74      4.63 o
  -3  -5  11      458.91      451.23     13.63 o
  -2  -5  11       17.51        9.66      1.52 o
  -1  -5  11      138.12      127.85      2.94 o
   0  -5  11      713.91      689.31      7.69 o
   1  -5  11       40.70       32.24      1.65 o
   2  -5  11        4.75        5.61      1.45 o
   3  -5  11       39.79       49.49      2.79 o
   4  -5  11       10.16       10.33      1.24 o
   5  -5  11        1.82        1.17      1.09 o
   6  -5  11        5.40        6.70      3.37 o
   7  -5  11        2.06       -3.08      4.30 o
  -9  -4  11        0.52        6.08      4.21 o
  -8  -4  11        0.68        5.25      3.77 o
  -7  -4  11        0.27        1.62      3.34 o
  -6  -4  11        0.39        4.01      2.39 o
  -5  -4  11      141.18      121.45      4.40 o
  -4  -4  11      374.69      325.49      5.85 o
  -3  -4  11      299.50      335.76      6.08 o
  -2  -4  11      383.96      353.64      5.72 o
  -1  -4  11      666.20      572.55     10.16 o
   0  -4  11      517.47      532.65      6.25 o
   1  -4  11       34.79       31.33      1.59 o
   2  -4  11      215.59      203.60      4.02 o
   3  -4  11       77.79       64.31      2.66 o
   4  -4  11        0.00        0.72      1.06 o
   5  -4  11       22.22       20.37      1.26 o
   6  -4  11       11.35        9.21      5.52 o
   7  -4  11        1.45       -1.46      3.77 o
   8  -4  11       20.77       20.28      7.71 o
  -9  -3  11        2.56        3.00      6.51 o
  -8  -3  11        1.50       -3.11      3.11 o
  -7  -3  11       21.45       24.62      3.55 o
  -6  -3  11       24.42       13.02      3.03 o
  -5  -3  11       77.96       78.46      2.97 o
  -4  -3  11       25.89       28.45      2.01 o
  -3  -3  11       30.24       27.65      1.87 o
  -2  -3  11      328.97      296.02      4.53 o
  -1  -3  11      167.92      175.04      3.26 o
   0  -3  11      294.11      283.35      3.77 o
   1  -3  11       49.25       41.36      1.85 o
   2  -3  11        0.01       -0.52      0.71 o
   3  -3  11      270.11      260.20      4.24 o
   4  -3  11       30.96       25.09      1.89 o
   5  -3  11       19.43       15.10      1.45 o
   6  -3  11       12.03        9.74      5.44 o
   7  -3  11        0.35       -3.45      4.22 o
   8  -3  11        0.04        1.58      4.75 o
  -9  -2  11        4.10        2.68      7.02 o
  -8  -2  11       12.30        2.25      3.74 o
  -7  -2  11       64.39       69.43      6.48 o
  -6  -2  11        3.56       -2.03      2.03 o
  -5  -2  11      150.65      133.37      3.84 o
  -4  -2  11      107.68      108.95      3.13 o
  -3  -2  11      786.84      731.93      8.42 o
  -2  -2  11      129.80      124.48      2.83 o
  -1  -2  11      224.01      223.90      3.69 o
   0  -2  11      159.14      153.28      2.64 o
   1  -2  11       19.91       22.60      1.57 o
   2  -2  11        2.34        1.37      0.80 o
   3  -2  11        7.34       10.29      1.33 o
   4  -2  11        0.20        0.18      0.87 o
   5  -2  11        1.82        2.28      0.87 o
   6  -2  11        0.94       -0.18      1.15 o
   7  -2  11        1.55        5.80      5.68 o
   8  -2  11        2.00       12.74      6.08 o
  -9  -1  11       32.67       39.20      6.42 o
  -8  -1  11       12.56       27.16     10.43 o
  -7  -1  11       13.11       13.34      3.10 o
  -6  -1  11        7.99        5.12      1.74 o
  -5  -1  11       85.63       91.58      4.51 o
  -4  -1  11        0.49        2.96      1.16 o
  -3  -1  11      117.36      128.78      4.02 o
  -2  -1  11      116.54       99.14      2.56 o
  -1  -1  11      147.69      143.08      2.89 o
   0  -1  11       17.58       19.27      1.24 o
   1  -1  11       40.60       53.58      2.26 o
   2  -1  11       52.37       44.52      1.89 o
   3  -1  11        7.29        6.28      1.21 o
   4  -1  11       30.70       32.03      2.66 o
   5  -1  11        3.87        4.59      1.05 o
   6  -1  11        7.31        7.70      3.87 o
   7  -1  11        8.94        6.16      3.37 o
 -10   0  11        3.70        1.30      4.87 o
  -9   0  11       15.89        9.74      4.97 o
  -8   0  11       17.59       24.79      7.02 o
  -7   0  11        7.87        4.27      2.36 o
  -6   0  11       60.33       63.20      3.59 o
  -5   0  11       23.50       26.40      2.18 o
  -4   0  11      311.46      308.61      5.43 o
  -3   0  11      309.46      306.29      4.53 o
  -2   0  11      253.78      272.94      4.28 o
  -1   0  11       20.09       21.68      1.36 o
   0   0  11      149.84      163.04      2.94 o
   1   0  11        0.88        1.18      0.89 o
   2   0  11        5.79        8.88      1.45 o
   3   0  11        3.68        2.19      1.08 o
   4   0  11        0.64       -0.36      0.98 o
   5   0  11        1.83        1.88      1.09 o
   6   0  11        1.55        1.66      1.00 o
   7   0  11        0.60       -0.54      1.75 o
 -10   1  11       12.51       27.10      8.03 o
  -9   1  11       16.05       16.52      5.05 o
  -8   1  11       58.18       60.09      6.79 o
  -7   1  11        1.25        1.34      2.28 o
  -6   1  11      240.50      234.61      6.65 o
  -5   1  11      390.80      360.69      6.68 o
  -4   1  11      156.54      123.00      3.44 o
  -3   1  11       10.99        9.55      1.21 o
  -2   1  11        0.01       -0.71      0.83 o
  -1   1  11       14.15       11.83      1.18 o
   0   1  11       83.72       85.94      2.19 o
   1   1  11       71.49       69.00      2.04 o
   2   1  11        6.55        7.81      1.31 o
   3   1  11       59.61       65.86      3.94 o
   4   1  11       46.79       42.14      2.21 o
   5   1  11       39.05       41.82      2.20 o
   6   1  11       10.74       16.21      1.63 o
   7   1  11        6.61        2.06      1.84 o
 -10   2  11        0.20       12.21      5.84 o
  -9   2  11        1.72        3.90      4.16 o
  -8   2  11        3.75        5.12      3.48 o
  -7   2  11       35.85       26.41      5.02 o
  -6   2  11       68.99       56.48      4.39 o
  -5   2  11        0.23       -1.20      1.20 o
  -4   2  11      276.67      287.34      4.80 o
  -3   2  11       37.55       38.27      1.74 o
  -2   2  11       10.32       14.25      1.38 o
  -1   2  11      306.26      289.71      4.38 o
   0   2  11       88.15       85.16      2.83 o
   1   2  11        1.92        3.96      0.97 o
   2   2  11        0.83        1.06      0.99 o
   3   2  11        0.00       -0.06      1.01 o
   4   2  11        4.92        5.81      1.37 o
   5   2  11        2.20       -0.43      1.21 o
   6   2  11        1.67        2.65      1.80 o
   7   2  11       10.87       11.41      1.88 o
 -10   3  11        0.00        5.35      6.04 o
  -9   3  11       21.25       17.23      5.10 o
  -8   3  11        0.68        0.55      3.20 o
  -7   3  11       61.58       59.07      6.25 o
  -6   3  11        0.21        0.12      3.14 o
  -5   3  11       11.52       12.71      2.03 o
  -4   3  11       11.04       10.77      1.35 o
  -3   3  11      133.61      145.74      3.06 o
  -2   3  11        5.72        6.28      1.12 o
  -1   3  11       27.34       28.11      1.85 o
   0   3  11        1.64        2.95      0.96 o
   1   3  11       30.45       36.72      1.74 o
   2   3  11      125.79      130.20      3.64 o
   3   3  11       86.34       86.12      2.95 o
   4   3  11       29.32       27.92      2.18 o
   5   3  11       15.03       18.04      2.20 o
   6   3  11        6.51        6.10      1.74 o
   7   3  11       15.31       15.62      2.14 o
 -10   4  11        7.82       17.93      7.26 o
  -9   4  11        0.19        0.23      3.43 o
  -8   4  11        0.14        0.73      3.38 o
  -7   4  11       10.37        4.02      3.56 o
  -6   4  11      124.84      115.76      7.65 o
  -5   4  11        1.98       -0.94      1.99 o
  -4   4  11      177.33      145.51      3.62 o
  -3   4  11      155.31      168.59      5.22 o
  -2   4  11        2.39        2.47      1.26 o
  -1   4  11        7.92        7.30      1.30 o
   0   4  11       44.68       40.69      1.91 o
   1   4  11        6.37        1.98      1.01 o
   2   4  11       11.63       13.40      1.84 o
   3   4  11        2.33        2.17      1.38 o
   4   4  11       12.15       16.80      2.25 o
   5   4  11        0.24        1.54      2.27 o
   6   4  11       52.59       58.38      4.54 o
  -9   5  11        2.80        3.99      3.80 o
  -8   5  11       20.72       17.72      4.80 o
  -7   5  11        1.63       -0.92      3.11 o
  -6   5  11       41.10       42.49      5.46 o
  -5   5  11       65.55       61.85      5.90 o
  -4   5  11       61.36       54.45      3.55 o
  -3   5  11      125.68      120.47      3.77 o
  -2   5  11      159.95      168.22      3.91 o
  -1   5  11       65.90       51.83      2.47 o
   0   5  11        5.64        4.95      1.36 o
   1   5  11       65.43       67.09      2.22 o
   2   5  11        4.84        4.36      1.68 o
   3   5  11       28.40       34.14      3.97 o
   4   5  11        0.05       -1.62      1.62 o
   5   5  11        0.98        1.34      1.64 o
   6   5  11        0.43       -2.30      2.34 o
  -9   6  11        1.47        5.03      6.19 o
  -8   6  11        7.95       13.46      4.43 o
  -7   6  11       32.11       40.73      5.75 o
  -6   6  11       10.66        7.84      3.75 o
  -5   6  11      170.59      145.30     18.12 o
  -4   6  11      271.84      269.76      7.40 o
  -3   6  11      397.15      398.94      7.90 o
  -2   6  11      202.70      204.99      4.51 o
  -1   6  11       93.08       97.13      3.92 o
   0   6  11      189.59      182.83      4.71 o
   1   6  11        0.97        3.33      1.40 o
   2   6  11        1.05       -0.63      1.27 o
   3   6  11       54.95       62.10      4.91 o
   4   6  11       11.57        7.94      2.15 o
   5   6  11        3.36        4.92      1.91 o
  -9   7  11        0.33       -0.67      3.47 o
  -8   7  11        3.02        0.43      3.42 o
  -7   7  11        1.26        0.00      3.01 o
  -6   7  11        2.05       -0.16      3.24 o
  -5   7  11        0.77        0.07      3.12 o
  -4   7  11        5.28       -0.04      2.37 o
  -3   7  11       47.59       43.66      3.04 o
  -2   7  11      211.65      207.43      5.93 o
  -1   7  11        1.35       -0.74      1.41 o
   0   7  11       14.60       15.27      2.15 o
   1   7  11        2.58        1.24      1.47 o
   2   7  11      162.53      181.62      5.07 o
   3   7  11        2.32        1.67      1.80 o
   4   7  11        0.11       -2.07      2.59 o
   5   7  11        5.00        1.16      2.02 o
  -9   8  11       26.15       25.88      7.95 o
  -8   8  11       20.90       24.56      5.69 o
  -7   8  11       54.29       57.08      6.86 o
  -6   8  11        6.43        5.17      8.68 o
  -5   8  11        8.33        5.99      3.63 o
  -4   8  11        5.65       11.18      3.77 o
  -3   8  11       60.27       67.40      3.87 o
  -2   8  11      293.18      295.30     10.03 o
  -1   8  11        8.31        7.78      1.90 o
   0   8  11        0.44        0.96      1.51 o
   1   8  11        5.87        2.35      1.68 o
   2   8  11       10.74       11.78      2.33 o
   3   8  11        9.35        8.79      3.12 o
   4   8  11        0.01       -3.54      3.54 o
  -9   9  11        1.71        4.75      6.25 o
  -8   9  11       37.80       38.43      9.94 o
  -7   9  11        0.08        1.16      3.80 o
  -6   9  11       22.75       26.66      7.93 o
  -5   9  11        9.91        6.97      3.96 o
  -4   9  11        0.31       -0.32      2.72 o
  -3   9  11        8.31        2.69      2.38 o
  -2   9  11        0.74       -1.91      1.91 o
  -1   9  11        6.70       10.32      3.03 o
   0   9  11       11.40       10.19      2.43 o
   1   9  11        1.19       -1.06      1.60 o
   2   9  11        8.61        8.86      1.76 o
   3   9  11        5.86        6.63      2.87 o
   4   9  11        9.07        7.27      2.91 o
  -9  10  11        2.85       -2.27      6.04 o
  -8  10  11       16.09       11.27      4.94 o
  -7  10  11       26.69       25.42     12.74 o
  -6  10  11       10.01        4.52      6.61 o
  -5  10  11       18.15        9.89      4.23 o
  -4  10  11        4.04        9.01      9.82 o
  -3  10  11       13.29        9.75      4.12 o
  -2  10  11        0.36       -2.23      3.63 o
  -1  10  11        3.23        1.67      2.36 o
   0  10  11       37.62       43.14      5.23 o
   1  10  11        2.71        4.10      2.18 o
   2  10  11        0.47        1.45      1.81 o
   3  10  11       10.49       11.89      3.96 o
  -8  11  11        0.03        6.89      4.62 o
  -7  11  11        0.58        0.40      5.01 o
  -6  11  11        5.13        2.49      3.89 o
  -5  11  11        1.94        9.35      4.37 o
  -4  11  11       19.17       20.45      6.27 o
  -3  11  11        7.16        0.08      3.41 o
  -2  11  11        7.33        8.22      3.04 o
  -1  11  11        3.55        6.28      2.72 o
   0  11  11        0.00       -2.14      2.14 o
   1  11  11       11.67       13.10      2.83 o
   2  11  11        0.22        2.36      2.03 o
  -8  12  11        0.00       -4.32      4.38 o
  -7  12  11       22.09       24.17      6.30 o
  -6  12  11       21.04       41.65      8.80 o
  -5  12  11       13.14       13.58      4.73 o
  -4  12  11        2.61        0.97      4.07 o
  -3  12  11       36.12       44.87      6.38 o
  -2  12  11       26.45       35.45      4.68 o
  -1  12  11        0.06        3.83      2.83 o
   0  12  11        0.19       -1.39      3.24 o
   1  12  11        0.42       -2.44      2.44 o
  -6  13  11       28.55       34.13     11.07 o
  -5  13  11       24.87       31.11      6.32 o
  -4  13  11        0.03       -2.38      5.33 o
  -3  13  11        0.63        0.24      3.97 o
  -2  13  11        1.37        0.38      5.35 o
  -1  13  11        0.11       -2.42      2.42 o
  -2 -15  12        0.79        0.81      5.60 o
  -1 -15  12       22.64       26.25      7.42 o
   0 -15  12       16.53       31.03      7.42 o
   1 -15  12        8.86       13.44      6.45 o
   2 -15  12        0.46        6.58      5.31 o
   3 -15  12       52.82       84.30      7.42 o
  -4 -14  12       16.25       17.35      6.67 o
  -3 -14  12       42.73       37.17      6.53 o
  -2 -14  12       81.86       91.90     11.36 o
  -1 -14  12        4.59        8.03      5.84 o
   0 -14  12        8.03        8.73      3.69 o
   1 -14  12        0.43        2.52      2.76 o
   2 -14  12        0.34       -0.45      2.12 o
   3 -14  12       19.04       21.42      4.29 o
   4 -14  12       12.69       11.10      3.49 o
  -5 -13  12        0.80        0.23      4.53 o
  -4 -13  12       19.04       31.22      6.06 o
  -3 -13  12       15.45       13.57      4.73 o
  -2 -13  12        7.99       25.42      5.13 o
  -1 -13  12        3.22       -3.98      3.98 o
   0 -13  12       28.30       31.51      4.86 o
   1 -13  12        3.65        6.08      2.49 o
   2 -13  12        5.18        6.36      2.14 o
   3 -13  12        5.88        7.82      3.21 o
   4 -13  12        0.00        0.97      2.18 o
   5 -13  12        7.76       11.22      2.63 o
  -6 -12  12        1.27       -3.45      4.26 o
  -5 -12  12        0.35       -3.41      3.94 o
  -4 -12  12       33.00       42.15      6.48 o
  -3 -12  12       10.43        8.81      4.32 o
  -2 -12  12       16.81       13.89      4.16 o
  -1 -12  12        3.18        4.78      2.32 o
   0 -12  12        1.51        2.04      1.88 o
   1 -12  12       10.73       10.70      2.32 o
   2 -12  12        0.26        2.58      1.70 o
   3 -12  12       12.72        1.23      3.33 o
   4 -12  12        6.78        3.98      3.40 o
   5 -12  12        6.06        0.25      5.28 o
  -7 -11  12       83.99      119.63     16.37 o
  -6 -11  12        2.05       -3.92      3.92 o
  -5 -11  12       21.64       18.22      9.72 o
  -4 -11  12       26.33       26.71      5.40 o
  -3 -11  12       31.95       26.23      5.13 o
  -2 -11  12       19.69       16.55      4.65 o
  -1 -11  12        0.12        1.09      1.86 o
   0 -11  12       44.50       42.41      3.52 o
   1 -11  12        7.50        9.43      2.03 o
   2 -11  12        6.73        3.89      1.77 o
   3 -11  12        0.00        3.97      1.93 o
   4 -11  12        5.92        6.82      2.88 o
   5 -11  12        4.56        6.13      3.20 o
   6 -11  12        0.82        2.71      2.28 o
  -7 -10  12        3.88        5.49      4.55 o
  -6 -10  12        2.66        0.66      4.19 o
  -5 -10  12       10.78       15.42      4.94 o
  -4 -10  12        0.15        0.00      3.43 o
  -3 -10  12       33.21       22.05      4.66 o
  -2 -10  12       55.19       44.39      4.35 o
  -1 -10  12       16.86       15.69      2.21 o
   0 -10  12       66.15       64.25      3.92 o
   1 -10  12        8.82       11.32      1.82 o
   2 -10  12        6.72        6.76      1.87 o
   3 -10  12        0.06        2.39      1.56 o
   4 -10  12       45.22       50.26      3.56 o
   5 -10  12        0.45        1.16      1.68 o
   6 -10  12        0.63        3.70      1.62 o
  -8  -9  12       41.97       39.20     10.22 o
  -7  -9  12       10.27        7.47      4.81 o
  -6  -9  12        5.08       12.24      4.46 o
  -5  -9  12        6.61        7.52      4.16 o
  -4  -9  12       71.27       67.35      6.61 o
  -3  -9  12       15.61       27.54      3.87 o
  -2  -9  12       23.98       37.99      3.97 o
  -1  -9  12        6.27        7.63      1.80 o
   0  -9  12      147.86      140.31      4.58 o
   1  -9  12        3.88        4.62      1.74 o
   2  -9  12       40.51       42.70      3.71 o
   3  -9  12        3.92       -0.70      1.39 o
   4  -9  12      133.65      123.23      7.31 o
   5  -9  12       27.63       25.01      2.55 o
   6  -9  12        7.43        5.51      1.76 o
   7  -9  12        0.28        0.54      1.27 o
  -8  -8  12        0.21        2.40      4.35 o
  -7  -8  12       75.22       85.54      8.58 o
  -6  -8  12        0.01        4.06      4.22 o
  -5  -8  12        0.04       -0.16      3.44 o
  -4  -8  12       16.87       18.84      4.32 o
  -3  -8  12        2.21        2.70      2.19 o
  -2  -8  12      235.19      230.02      6.77 o
  -1  -8  12       16.10       18.03      2.56 o
   0  -8  12       17.47       21.30      1.97 o
   1  -8  12        7.70       12.00      1.47 o
   2  -8  12      152.74      154.19      6.43 o
   3  -8  12       16.69       15.94      2.01 o
   4  -8  12       50.84       61.75      2.97 o
   5  -8  12        1.81        0.78      1.31 o
   6  -8  12        4.45        2.18      1.30 o
   7  -8  12        9.37       12.32      2.57 o
  -9  -7  12        0.02       -0.60      4.60 o
  -8  -7  12       16.35       18.38      6.61 o
  -7  -7  12        2.58       -0.10      3.61 o
  -6  -7  12        5.28        1.45      3.73 o
  -5  -7  12        7.88        7.34      6.35 o
  -4  -7  12       19.25       18.85      3.39 o
  -3  -7  12       36.88       34.96      3.79 o
  -2  -7  12      108.80      118.46      3.76 o
  -1  -7  12      110.29      116.48      3.38 o
   0  -7  12       46.37       49.85      2.13 o
   1  -7  12       60.71       55.87      1.98 o
   2  -7  12        4.61        2.85      1.20 o
   3  -7  12        0.00       -0.60      1.06 o
   4  -7  12       17.65       15.83      1.65 o
   5  -7  12       16.62       16.43      1.64 o
   6  -7  12       12.35        9.75      1.66 o
   7  -7  12        0.70        1.78      1.85 o
  -9  -6  12        3.40       11.79      5.22 o
  -8  -6  12        3.22        3.09      3.80 o
  -7  -6  12       12.45       19.74      4.92 o
  -6  -6  12        2.73        6.03      3.80 o
  -5  -6  12       89.11       94.90      9.74 o
  -4  -6  12        1.88        2.18      2.32 o
  -3  -6  12       21.62       23.78      2.40 o
  -2  -6  12      119.73       96.69      3.42 o
  -1  -6  12       28.65       24.48      2.90 o
   0  -6  12       11.84       11.48      1.59 o
   1  -6  12        5.28        4.73      1.03 o
   2  -6  12       10.76       10.81      1.54 o
   3  -6  12        3.86        5.41      1.32 o
   4  -6  12        7.18        4.24      1.20 o
   5  -6  12        0.01        0.33      1.03 o
   6  -6  12        0.24       -0.11      1.62 o
   7  -6  12        0.78        1.91      1.58 o
  -9  -5  12        0.00        6.20      6.23 o
  -8  -5  12        1.07       -1.50      3.29 o
  -7  -5  12        8.23       12.55      4.30 o
  -6  -5  12        9.76        9.69      3.70 o
  -5  -5  12      183.12      145.73     19.38 o
  -4  -5  12        0.26        1.98      2.33 o
  -3  -5  12        5.98        3.79      1.89 o
  -2  -5  12      142.94      140.30      3.67 o
  -1  -5  12       30.87       21.95      1.77 o
   0  -5  12      148.37      156.46      3.12 o
   1  -5  12      102.27      107.39      3.08 o
   2  -5  12      205.39      206.39      4.42 o
   3  -5  12      145.18      143.46      4.28 o
   4  -5  12        0.01       -0.05      1.04 o
   5  -5  12        8.26        8.32      1.20 o
   6  -5  12        5.53        5.11      1.69 o
   7  -5  12       48.14       68.03     11.44 o
 -10  -4  12        1.21        3.61      6.57 o
  -9  -4  12        7.84       11.98      4.85 o
  -8  -4  12        9.66       13.46      4.66 o
  -7  -4  12        0.03       -2.82      3.24 o
  -6  -4  12      104.96       96.52      7.50 o
  -5  -4  12       41.15       48.52      4.52 o
  -4  -4  12       14.62       13.47      2.84 o
  -3  -4  12      502.04      410.00     11.72 o
  -2  -4  12        0.62       -0.09      1.10 o
  -1  -4  12      570.12      587.10      7.39 o
   0  -4  12       10.65       12.02      1.09 o
   1  -4  12       59.12       53.86      2.12 o
   2  -4  12       62.37       68.53      2.41 o
   3  -4  12        9.69        8.73      1.35 o
   4  -4  12       48.55       52.32      2.66 o
   5  -4  12       11.65       11.71      1.25 o
   6  -4  12        1.60        1.02      1.11 o
   7  -4  12        5.47       10.51      6.25 o
 -10  -3  12       13.17       -1.46      7.91 o
  -9  -3  12        8.56        8.45      6.41 o
  -8  -3  12        0.57       -0.31      3.74 o
  -7  -3  12       36.65       50.93      6.33 o
  -6  -3  12       93.96       83.87      7.00 o
  -5  -3  12       17.82       13.39      1.93 o
  -4  -3  12       32.13       37.95      2.50 o
  -3  -3  12       20.46       34.80      2.28 o
  -2  -3  12     1305.61     1263.35     15.43 o
  -1  -3  12        6.97        1.40      0.97 o
   0  -3  12       52.15       46.06      1.62 o
   1  -3  12       84.18       84.37      2.67 o
   2  -3  12      155.23      160.98      3.43 o
   3  -3  12        5.58        7.17      1.31 o
   4  -3  12       10.83       11.76      1.40 o
   5  -3  12       14.80       12.43      2.16 o
   6  -3  12        0.07        0.40      1.35 o
   7  -3  12        3.17       14.56      6.77 o
 -10  -2  12       11.05       32.94      8.40 o
  -9  -2  12       72.01       89.74      8.54 o
  -8  -2  12        5.56        1.44      3.76 o
  -7  -2  12        7.30        9.25      3.98 o
  -6  -2  12        3.42       -1.42      4.10 o
  -5  -2  12      225.59      208.65      5.40 o
  -4  -2  12       16.95        7.47      1.73 o
  -3  -2  12      343.22      338.86      5.49 o
  -2  -2  12      136.69      126.58      3.23 o
  -1  -2  12      723.15      687.25      7.69 o
   0  -2  12        3.69        0.85      0.75 o
   1  -2  12      194.83      183.08      3.82 o
   2  -2  12       75.49       86.43      2.58 o
   3  -2  12       10.65        6.15      1.28 o
   4  -2  12       55.89       65.37      2.50 o
   5  -2  12        2.05       -0.56      2.04 o
   6  -2  12       11.41        9.88      1.86 o
   7  -2  12        0.11       -0.91      1.49 o
 -10  -1  12        0.21        2.15      5.48 o
  -9  -1  12        3.17        9.77      4.64 o
  -8  -1  12        5.83       13.93      4.61 o
  -7  -1  12        1.38       -2.16      3.20 o
  -6  -1  12        0.52        1.84      2.09 o
  -5  -1  12       62.94       73.97      3.84 o
  -4  -1  12      182.11      162.77      4.33 o
  -3  -1  12      454.72      436.96      5.74 o
  -2  -1  12       42.52       45.22      2.10 o
  -1  -1  12       19.67       15.69      1.40 o
   0  -1  12       96.73       88.21      2.06 o
   1  -1  12       46.79       42.26      2.02 o
   2  -1  12       87.38       74.90      2.57 o
   3  -1  12       28.12       38.04      2.15 o
   4  -1  12        0.08       -0.07      1.04 o
   5  -1  12        0.15        1.61      1.07 o
   6  -1  12        5.94        5.33      3.68 o
   7  -1  12       17.79       19.55      2.45 o
 -10   0  12       32.21       38.62      9.21 o
  -9   0  12       34.02       38.61      6.38 o
  -8   0  12       11.09       14.27      4.83 o
  -7   0  12        3.92        2.98     10.14 o
  -6   0  12       49.50       43.49      4.28 o
  -5   0  12      126.37      106.73      4.07 o
  -4   0  12       22.61       19.66      1.79 o
  -3   0  12      510.85      465.03      5.98 o
  -2   0  12       35.66       34.32      2.05 o
  -1   0  12      111.60      129.62      2.94 o
   0   0  12        0.89        4.91      0.93 o
   1   0  12       33.82       35.92      2.04 o
   2   0  12        0.14       -0.94      0.94 o
   3   0  12       87.01       81.67      3.02 o
   4   0  12        4.63        1.17      1.13 o
   5   0  12       40.07       35.97      2.19 o
   6   0  12        1.47        2.68      1.13 o
   7   0  12        0.37        1.99      2.36 o
 -10   1  12        0.37       14.64      6.77 o
  -9   1  12        3.32        7.04      4.99 o
  -8   1  12       29.87       23.37      5.19 o
  -7   1  12       16.04       23.06      3.70 o
  -6   1  12        4.26        0.92      2.08 o
  -5   1  12       37.29       35.46      2.80 o
  -4   1  12        9.74       13.49      1.50 o
  -3   1  12      157.62      129.97      3.12 o
  -2   1  12      136.27      139.05      3.32 o
  -1   1  12      409.92      390.20      5.63 o
   0   1  12      162.71      165.61      2.85 o
   1   1  12        6.77        7.81      1.36 o
   2   1  12        0.01        0.19      0.96 o
   3   1  12        0.00        1.23      1.29 o
   4   1  12        0.24        1.11      1.21 o
   5   1  12        0.10        3.35      1.27 o
   6   1  12        0.39        0.57      1.49 o
 -10   2  12        1.00       -1.46      4.95 o
  -9   2  12        7.42        1.29      4.08 o
  -8   2  12       41.89       38.68      6.18 o
  -7   2  12       12.58       11.41      4.03 o
  -6   2  12        5.49        2.60      2.29 o
  -5   2  12       12.01       16.88      2.28 o
  -4   2  12        3.95        0.79      1.14 o
  -3   2  12        1.48        2.71      1.11 o
  -2   2  12       22.92       19.00      1.57 o
  -1   2  12      115.83      117.17      3.00 o
   0   2  12        0.03        0.58      0.90 o
   1   2  12       42.58       41.65      1.83 o
   2   2  12       86.95      101.27      3.99 o
   3   2  12       18.29       17.33      1.92 o
   4   2  12        0.30        2.62      1.48 o
   5   2  12       38.33       40.93      2.80 o
   6   2  12        3.04        4.89      1.70 o
 -10   3  12        8.79       -1.34      4.67 o
  -9   3  12       18.77       31.64      5.82 o
  -8   3  12        1.46       -1.83      5.01 o
  -7   3  12       19.98       15.93      4.45 o
  -6   3  12       94.44       93.16     11.28 o
  -5   3  12      144.76      152.61      6.13 o
  -4   3  12       28.20       28.59      2.05 o
  -3   3  12        0.00       -0.07      0.98 o
  -2   3  12      598.27      585.75      7.57 o
  -1   3  12       40.49       51.86      2.41 o
   0   3  12       25.27       21.25      1.52 o
   1   3  12        1.16        0.30      1.12 o
   2   3  12        4.05       -0.09      1.33 o
   3   3  12       13.97       16.57      2.35 o
   4   3  12       32.13       30.71      2.68 o
   5   3  12       43.10       40.03      4.56 o
   6   3  12        0.63        0.89      1.59 o
 -10   4  12        6.99       24.58      7.71 o
  -9   4  12       13.54        8.46      4.57 o
  -8   4  12        2.29        5.14      7.87 o
  -7   4  12        1.26        4.34      3.16 o
  -6   4  12       31.03       38.24      5.42 o
  -5   4  12        2.67        1.80      2.35 o
  -4   4  12       90.18       83.61      3.76 o
  -3   4  12        1.07        0.85      1.37 o
  -2   4  12       15.28       20.40      2.31 o
  -1   4  12        2.05        0.15      1.13 o
   0   4  12      102.43      114.08      3.63 o
   1   4  12       76.94       85.99      3.97 o
   2   4  12        0.13        0.92      1.52 o
   3   4  12        1.21        3.74      1.72 o
   4   4  12       33.33       36.17      3.07 o
   5   4  12       22.19       25.98      2.79 o
   6   4  12       16.08       15.42      2.38 o
 -10   5  12        0.04       -5.07      5.07 o
  -9   5  12        8.72        9.48      4.77 o
  -8   5  12       10.83        5.61      4.46 o
  -7   5  12        1.95        3.23      8.66 o
  -6   5  12        0.19        3.92      3.26 o
  -5   5  12        2.89        7.80      3.44 o
  -4   5  12       27.32       39.56      4.00 o
  -3   5  12       14.17       19.01      1.92 o
  -2   5  12       67.12       57.28      3.34 o
  -1   5  12       12.70       15.22      2.08 o
   0   5  12       23.79       23.08      2.02 o
   1   5  12       44.47       49.27      3.96 o
   2   5  12        1.11        4.52      1.80 o
   3   5  12        0.49        0.50      1.66 o
   4   5  12        6.28        6.57      2.04 o
   5   5  12       17.81       20.67      2.85 o
 -10   6  12       35.93       39.59      9.74 o
  -9   6  12       20.99        9.09      6.45 o
  -8   6  12       11.18        5.57      3.98 o
  -7   6  12        7.16        1.57      4.18 o
  -6   6  12       16.08       21.75      4.80 o
  -5   6  12        8.51        4.13      3.24 o
  -4   6  12        0.01       -1.76      1.76 o
  -3   6  12      238.30      230.97      5.79 o
  -2   6  12      259.25      261.57      6.62 o
  -1   6  12        9.63        5.47      1.76 o
   0   6  12       32.37       37.43      3.62 o
   1   6  12      134.88      129.83      3.66 o
   2   6  12       36.11       35.92      3.37 o
   3   6  12        5.92        6.61      2.16 o
   4   6  12       34.38       45.65      3.73 o
   5   6  12        4.12        7.72      2.16 o
 -10   7  12       31.12       37.44      9.57 o
  -9   7  12        4.47        8.71      4.81 o
  -8   7  12        6.66        7.65      4.48 o
  -7   7  12        0.05        2.11      3.54 o
  -6   7  12       10.02       12.95      6.82 o
  -5   7  12        0.09        2.68      3.83 o
  -4   7  12        3.11        2.13      3.05 o
  -3   7  12       56.63       56.04      4.17 o
  -2   7  12      210.65      198.29      6.67 o
  -1   7  12        3.30        3.44      1.68 o
   0   7  12        0.69        0.06      1.57 o
   1   7  12        7.15        7.11      1.68 o
   2   7  12       60.51       64.48      5.08 o
   3   7  12        0.64        1.83      2.18 o
   4   7  12       11.65       12.82      3.17 o
  -9   8  12       15.98       18.54      5.68 o
  -8   8  12       46.48       46.34     11.38 o
  -7   8  12        4.56       11.09      4.41 o
  -6   8  12        1.58        2.93      3.87 o
  -5   8  12        3.15        1.35      5.07 o
  -4   8  12        9.99       14.82      4.13 o
  -3   8  12        0.00       -0.12      1.94 o
  -2   8  12       78.49       68.15      4.91 o
  -1   8  12       47.95       58.60      4.05 o
   0   8  12      155.81      154.00      5.20 o
   1   8  12       82.86       84.82      3.76 o
   2   8  12       20.29       19.08      3.57 o
   3   8  12       23.10       23.64      3.80 o
  -9   9  12        1.27       -0.43      4.42 o
  -8   9  12       24.27       24.79      8.74 o
  -7   9  12       11.76       21.40      5.63 o
  -6   9  12        0.01       -3.31      3.31 o
  -5   9  12        9.29       20.04      9.15 o
  -4   9  12        5.09        0.38      4.04 o
  -3   9  12        2.25        5.47      2.75 o
  -2   9  12        0.36        0.50      2.05 o
  -1   9  12        3.94        3.98      2.43 o
   0   9  12        5.24        5.89      2.25 o
   1   9  12        0.11       -0.95      1.78 o
   2   9  12       15.28       16.16      2.65 o
   3   9  12        4.25        3.03      3.86 o
  -8  10  12        0.37       -2.01      4.50 o
  -7  10  12        1.95        5.31      4.10 o
  -6  10  12       64.09       57.14      7.06 o
  -5  10  12       12.21        9.97      4.35 o
  -4  10  12       14.23       19.85      4.87 o
  -3  10  12       19.32       19.12      3.99 o
  -2  10  12        4.79        3.57      2.96 o
  -1  10  12        6.96        5.15      2.66 o
   0  10  12        0.12       -1.18      2.01 o
   1  10  12        2.58        3.63      2.15 o
   2  10  12        2.49        5.61      2.82 o
  -8  11  12        9.54        8.18      4.80 o
  -7  11  12        0.00        3.81      4.37 o
  -6  11  12        1.11        0.54      4.04 o
  -5  11  12       29.93       22.55     11.44 o
  -4  11  12       40.99       37.46      6.15 o
  -3  11  12        2.15        5.95      3.24 o
  -2  11  12        0.03        5.12      4.04 o
  -1  11  12        0.70        4.40      2.78 o
   0  11  12        1.28        0.27      2.49 o
   1  11  12        0.00       -0.97      2.15 o
  -7  12  12       36.01       52.66      7.76 o
  -6  12  12        0.01        0.00      3.84 o
  -5  12  12        7.42        2.09      4.46 o
  -4  12  12        1.74        0.72      4.22 o
  -3  12  12       23.19       19.79      4.36 o
  -2  12  12        0.38       -2.01      4.26 o
  -1  12  12        0.00        0.17      2.63 o
   0  12  12        2.55       -0.18      3.45 o
  -4  13  12        1.35        0.81      8.94 o
  -3  13  12        2.00       -2.97      2.99 o
   0 -15  13        0.15       -2.52      4.30 o
  -3 -14  13       20.18       19.15      5.30 o
  -2 -14  13       26.05       24.58      7.34 o
  -1 -14  13        2.92        4.22      5.19 o
   0 -14  13       13.41       14.49      4.21 o
   1 -14  13       15.15       17.26      3.93 o
   2 -14  13       58.11       81.07      7.20 o
   3 -14  13        2.57        4.25      3.39 o
  -4 -13  13        1.55       -0.25      4.24 o
  -3 -13  13        0.04       -2.50      3.86 o
  -2 -13  13       16.82       20.08      4.95 o
  -1 -13  13        3.17        4.66      5.15 o
   0 -13  13        1.79        7.31      3.28 o
   1 -13  13        8.52       17.13      3.06 o
   2 -13  13        0.52        2.58      2.75 o
   3 -13  13        0.39        1.68      7.12 o
   4 -13  13        3.88        7.95      2.68 o
  -5 -12  13       11.40        8.52      4.83 o
  -4 -12  13        0.69       -1.88      3.85 o
  -3 -12  13        1.29        0.91      3.67 o
  -2 -12  13        0.55        1.92      3.40 o
  -1 -12  13       16.64       12.45      7.55 o
   0 -12  13        5.51        4.60      2.85 o
   1 -12  13       10.38       10.07      2.41 o
   2 -12  13        0.44        1.95      2.58 o
   3 -12  13        4.52        5.74      2.39 o
   4 -12  13        0.36        3.65      2.81 o
   5 -12  13        5.61        5.00      2.22 o
  -6 -11  13       18.17       30.91      6.35 o
  -5 -11  13       17.74       29.30     15.31 o
  -4 -11  13       43.00       46.97      6.41 o
  -3 -11  13       26.35       46.54      6.13 o
  -2 -11  13        6.03        6.95      2.79 o
  -1 -11  13       19.05       26.88      3.16 o
   0 -11  13       12.79        9.72      2.33 o
   1 -11  13       17.67       16.61      2.67 o
   2 -11  13       36.10       33.70      3.60 o
   3 -11  13        5.00        3.53      2.06 o
   4 -11  13        2.90        3.45      2.50 o
   5 -11  13        0.66        3.27      2.08 o
  -7 -10  13        0.01        4.11      4.87 o
  -6 -10  13        0.89       -0.27      4.21 o
  -5 -10  13        0.83       -0.91      3.72 o
  -4 -10  13       12.26        7.78      5.40 o
  -3 -10  13        0.07        1.50      3.18 o
  -2 -10  13       39.32       44.92      3.86 o
  -1 -10  13       43.91       36.64      2.98 o
   0 -10  13        7.67       11.90      2.50 o
   1 -10  13        0.77        1.33      1.42 o
   2 -10  13        0.52        3.08      1.70 o
   3 -10  13        4.00        1.76      1.89 o
   4 -10  13        0.05        0.23      1.81 o
   5 -10  13        2.61        3.31      1.85 o
   6 -10  13        1.25        1.80      1.72 o
  -7  -9  13        0.36        4.30      4.43 o
  -6  -9  13        0.77        1.44      3.59 o
  -5  -9  13       14.48       10.30      4.45 o
  -4  -9  13        0.06       -1.34      2.78 o
  -3  -9  13        5.11        5.01      2.63 o
  -2  -9  13        6.47       11.14      2.87 o
  -1  -9  13       10.33       11.62      2.05 o
   0  -9  13        9.65        6.64      1.98 o
   1  -9  13       36.75       39.71      2.54 o
   2  -9  13        0.22        0.11      1.47 o
   3  -9  13        6.74        4.62      1.94 o
   4  -9  13       23.62       24.04      2.76 o
   5  -9  13       10.21       13.44      2.43 o
   6  -9  13       28.20       30.30      3.21 o
  -8  -8  13        1.90        5.74      4.95 o
  -7  -8  13       18.32       11.35      4.96 o
  -6  -8  13        4.05        4.84      3.98 o
  -5  -8  13       47.22       56.87      6.62 o
  -4  -8  13        1.86       -0.02      4.36 o
  -3  -8  13        0.93        2.42      2.30 o
  -2  -8  13      131.12      118.52      4.59 o
  -1  -8  13        0.09       -0.01      1.23 o
   0  -8  13      103.64      107.04      3.69 o
   1  -8  13       28.93       29.72      2.36 o
   2  -8  13       32.78       29.92      2.59 o
   3  -8  13       27.05       21.58      2.35 o
   4  -8  13       54.19       53.28      4.09 o
   5  -8  13       15.52       17.50      3.39 o
   6  -8  13       36.10       36.31      2.44 o
  -8  -7  13        0.29       -2.48      6.47 o
  -7  -7  13        2.84        4.52      4.02 o
  -6  -7  13       13.87       23.88      5.41 o
  -5  -7  13        5.46        1.08      3.14 o
  -4  -7  13        0.03        0.90      2.88 o
  -3  -7  13       33.69       40.11      5.23 o
  -2  -7  13        9.46       11.48      1.86 o
  -1  -7  13       55.22       65.84      2.79 o
   0  -7  13        1.75        2.02      1.27 o
   1  -7  13        1.44        2.88      1.48 o
   2  -7  13        3.76        3.27      1.31 o
   3  -7  13       19.10       16.23      2.04 o
   4  -7  13        9.84        8.38      1.47 o
   5  -7  13       15.19       16.27      1.75 o
   6  -7  13        6.90        7.39      1.28 o
  -9  -6  13        7.89       17.90      5.86 o
  -8  -6  13        0.13        2.87      4.36 o
  -7  -6  13        0.54        2.77      3.67 o
  -6  -6  13        6.84        1.29      3.48 o
  -5  -6  13       65.55       75.60      6.88 o
  -4  -6  13       12.46        8.82      2.79 o
  -3  -6  13        0.47        2.53      1.54 o
  -2  -6  13        1.76        1.06      1.29 o
  -1  -6  13        8.64       13.30      1.82 o
   0  -6  13      141.18      140.41      4.35 o
   1  -6  13       22.52       25.88      2.29 o
   2  -6  13       46.11       38.87      2.62 o
   3  -6  13        6.88        9.39      1.65 o
   4  -6  13        3.43        4.68      1.27 o
   5  -6  13        8.74       11.74      2.03 o
   6  -6  13       39.68       38.57      3.09 o
  -9  -5  13        5.17        9.29      4.97 o
  -8  -5  13        0.71        4.10      5.42 o
  -7  -5  13       33.92       41.29      6.37 o
  -6  -5  13        0.56       -3.62      5.23 o
  -5  -5  13        0.41       -2.91      2.91 o
  -4  -5  13       14.17       10.85      2.76 o
  -3  -5  13        1.89        2.09      1.54 o
  -2  -5  13        3.19        1.57      1.39 o
  -1  -5  13      120.80      126.63      3.77 o
   0  -5  13       56.99       57.97      2.23 o
   1  -5  13      133.76      147.82      4.59 o
   2  -5  13       13.40       14.37      1.55 o
   3  -5  13       62.17       67.03      2.81 o
   4  -5  13       49.47       51.74      2.29 o
   5  -5  13        5.86        3.73      1.09 o
   6  -5  13        5.52        3.13      1.47 o
  -9  -4  13        0.10       -4.18      4.18 o
  -8  -4  13        2.74        3.42      4.13 o
  -7  -4  13       33.20       29.37      5.72 o
  -6  -4  13        1.03       -2.83      2.83 o
  -5  -4  13       14.68       20.01      4.40 o
  -4  -4  13        0.10        0.70      1.48 o
  -3  -4  13       53.69       54.66      3.88 o
  -2  -4  13        2.76        1.23      1.25 o
  -1  -4  13        0.82        1.85      1.05 o
   0  -4  13       29.41       27.97      1.83 o
   1  -4  13       33.68       28.96      1.93 o
   2  -4  13      123.13      122.90      4.29 o
   3  -4  13       10.43       12.65      1.83 o
   4  -4  13        1.14        0.80      1.33 o
   5  -4  13        0.49        0.84      1.68 o
   6  -4  13        0.17        0.03      1.48 o
 -10  -3  13        3.98       11.11      5.96 o
  -9  -3  13       13.94       10.48      5.90 o
  -8  -3  13       31.49       27.69      8.07 o
  -7  -3  13       10.32       14.56      4.65 o
  -6  -3  13        6.52        9.85      4.06 o
  -5  -3  13       80.43       71.08      6.32 o
  -4  -3  13       92.23       71.72      3.85 o
  -3  -3  13        3.55        3.20      1.36 o
  -2  -3  13       82.93       90.90      3.08 o
  -1  -3  13      193.53      172.78      4.47 o
   0  -3  13      207.41      212.50      4.22 o
   1  -3  13      366.76      372.27      5.97 o
   2  -3  13        1.36        4.91      1.21 o
   3  -3  13       36.23       30.65      2.10 o
   4  -3  13       98.17       96.78      3.49 o
   5  -3  13        0.00       -1.15      1.15 o
   6  -3  13        0.07       -0.33      1.53 o
 -10  -2  13        6.95        7.10      6.77 o
  -9  -2  13        0.12        8.29      4.59 o
  -8  -2  13       31.90       38.70      6.28 o
  -7  -2  13        0.07       -0.19      3.40 o
  -6  -2  13        6.06        0.49      3.24 o
  -5  -2  13        3.57        3.59      1.93 o
  -4  -2  13      150.34      132.04      4.18 o
  -3  -2  13       17.76       20.55      2.02 o
  -2  -2  13      150.18      130.71      3.57 o
  -1  -2  13      211.97      214.62      4.09 o
   0  -2  13       62.80       66.78      2.47 o
   1  -2  13        7.83        5.39      1.29 o
   2  -2  13       13.09       16.61      1.55 o
   3  -2  13        6.57        5.38      1.39 o
   4  -2  13        4.85        2.91      2.15 o
   5  -2  13       11.57       13.23      1.47 o
   6  -2  13        0.03        1.61      1.66 o
 -10  -1  13        6.63       21.22      7.99 o
  -9  -1  13        1.01       -0.64      3.95 o
  -8  -1  13        0.05        4.90      4.12 o
  -7  -1  13       19.08       29.21      5.46 o
  -6  -1  13        8.81       11.04      2.62 o
  -5  -1  13       10.00       12.05      2.06 o
  -4  -1  13        1.10        1.44      1.35 o
  -3  -1  13       56.35       47.39      2.63 o
  -2  -1  13       74.74       89.96      3.04 o
  -1  -1  13       71.66       68.34      2.42 o
   0  -1  13      115.83      105.61      2.99 o
   1  -1  13        8.09        5.90      1.27 o
   2  -1  13        7.55        4.44      1.25 o
   3  -1  13       83.30       87.55      3.33 o
   4  -1  13      174.50      186.93      4.50 o
   5  -1  13       11.30       14.07      1.58 o
   6  -1  13        0.55        1.74      1.23 o
 -10   0  13        6.26       -5.19      6.04 o
  -9   0  13       16.51        6.59      4.42 o
  -8   0  13      167.75      158.60     10.06 o
  -7   0  13      116.96      140.40      9.16 o
  -6   0  13        8.25        9.81      2.62 o
  -5   0  13        0.07       -1.47      1.47 o
  -4   0  13       91.44       95.92      3.33 o
  -3   0  13        3.10        2.67      1.33 o
  -2   0  13      367.99      338.58      5.88 o
  -1   0  13        0.60       -0.23      0.97 o
   0   0  13        0.00       -0.21      0.96 o
   1   0  13        0.01        0.88      1.24 o
   2   0  13       10.97        9.58      1.42 o
   3   0  13       11.07        7.19      1.56 o
   4   0  13       20.76       18.83      1.91 o
   5   0  13       16.08       17.93      1.80 o
   6   0  13        1.05        1.34      1.34 o
 -10   1  13        5.47        9.94      7.06 o
  -9   1  13        7.49       12.50      4.78 o
  -8   1  13       20.11       26.27      5.57 o
  -7   1  13        4.60        2.99      2.59 o
  -6   1  13        0.59        3.48      2.39 o
  -5   1  13       64.88       59.94      3.39 o
  -4   1  13       61.84       63.95      2.86 o
  -3   1  13      571.23      538.78      9.08 o
  -2   1  13        0.98        0.56      1.10 o
  -1   1  13      373.85      402.03      5.91 o
   0   1  13        2.91        4.31      0.96 o
   1   1  13        2.30        2.86      1.35 o
   2   1  13       60.04       65.28      2.99 o
   3   1  13        0.56        4.62      1.55 o
   4   1  13       25.91       27.51      3.11 o
   5   1  13        0.01        0.01      1.38 o
   6   1  13        0.85        2.18      2.03 o
 -10   2  13        6.05       14.44      7.67 o
  -9   2  13       49.87       63.05      7.75 o
  -8   2  13       50.97       51.65      7.95 o
  -7   2  13       16.20       28.66      6.78 o
  -6   2  13        3.38        3.44      2.53 o
  -5   2  13       12.22       11.83      4.05 o
  -4   2  13      111.72       96.67      3.34 o
  -3   2  13       51.62       41.33      2.49 o
  -2   2  13       18.51       21.78      1.97 o
  -1   2  13        5.30        3.47      1.36 o
   0   2  13       53.10       57.06      2.16 o
   1   2  13      186.79      186.36      5.05 o
   2   2  13        0.74        1.41      1.30 o
   3   2  13        0.34       -1.02      1.41 o
   4   2  13        1.66        1.73      1.42 o
   5   2  13       11.40        8.71      2.59 o
 -10   3  13        3.38       11.11      7.38 o
  -9   3  13        1.91        7.53      4.55 o
  -8   3  13        0.03        0.04      3.73 o
  -7   3  13        5.59       10.09      3.12 o
  -6   3  13        1.62        3.46      2.93 o
  -5   3  13       29.37       24.61      3.71 o
  -4   3  13      204.83      222.25      5.77 o
  -3   3  13        7.87       10.01      2.25 o
  -2   3  13       16.56       15.73      2.17 o
  -1   3  13        9.96        5.46      1.49 o
   0   3  13       12.47       10.91      1.36 o
   1   3  13        2.43        1.93      1.69 o
   2   3  13       13.50       13.89      2.31 o
   3   3  13        2.66        4.75      1.86 o
   4   3  13       42.33       53.48      3.45 o
   5   3  13        1.47        0.09      1.73 o
  -9   4  13        0.08       -3.01      4.42 o
  -8   4  13        7.16        3.78      4.06 o
  -7   4  13        0.53       -1.48      4.50 o
  -6   4  13        8.78        5.40      3.19 o
  -5   4  13        9.72        9.31      3.02 o
  -4   4  13       86.61       78.25      3.75 o
  -3   4  13       34.96       36.80      3.38 o
  -2   4  13       21.51       14.59      2.12 o
  -1   4  13        8.62       11.15      1.87 o
   0   4  13      240.41      245.62      5.20 o
   1   4  13       25.79       30.03      2.20 o
   2   4  13        2.98        1.23      1.72 o
   3   4  13       28.82       27.31      2.84 o
   4   4  13        3.22        2.64      1.73 o
   5   4  13        1.65        3.71      1.84 o
 -10   5  13        1.89       -0.28      5.92 o
  -9   5  13       14.74       23.36      8.44 o
  -8   5  13        0.12       -1.60      3.62 o
  -7   5  13        2.04        2.53      3.67 o
  -6   5  13       39.28       44.45      5.95 o
  -5   5  13        0.52       -0.98      2.28 o
  -4   5  13       34.49       40.59      3.00 o
  -3   5  13       32.96       26.14      3.13 o
  -2   5  13        0.34       -0.51      1.43 o
  -1   5  13       93.32       90.33      3.93 o
   0   5  13        0.10        0.51      1.80 o
   1   5  13       42.89       39.32      2.61 o
   2   5  13       28.36       34.19      3.26 o
   3   5  13       27.25       29.96      3.15 o
   4   5  13        1.25        1.51      1.96 o
  -9   6  13       42.10       70.05      8.14 o
  -8   6  13       12.61        8.16      4.58 o
  -7   6  13        0.42        0.53      3.68 o
  -6   6  13        3.53        6.44      4.81 o
  -5   6  13       25.30       32.35      4.93 o
  -4   6  13        0.05        0.28      1.84 o
  -3   6  13       40.18       34.10      3.53 o
  -2   6  13        9.12        9.62      2.37 o
  -1   6  13        2.23        6.77      1.85 o
   0   6  13        0.01        0.63      1.51 o
   1   6  13        6.72        7.83      1.94 o
   2   6  13        2.48        3.62      2.35 o
   3   6  13       19.93       21.84      2.98 o
   4   6  13        2.60        2.83      2.39 o
  -9   7  13        0.21       -1.86      4.46 o
  -8   7  13       27.86       19.20      5.64 o
  -7   7  13        0.00       -2.79      3.42 o
  -6   7  13        4.16       10.21      4.30 o
  -5   7  13        9.37        4.31      2.83 o
  -4   7  13        3.14        3.14      2.54 o
  -3   7  13       23.06       19.57      3.03 o
  -2   7  13       96.25      103.18      5.29 o
  -1   7  13       85.04       74.21      4.39 o
   0   7  13       91.53       97.35      4.17 o
   1   7  13       28.91       25.58      2.86 o
   2   7  13       14.97       16.12      3.89 o
   3   7  13       21.22       18.07      6.23 o
  -9   8  13        3.96        0.92      4.52 o
  -8   8  13       19.07       21.80      7.48 o
  -7   8  13        3.84        3.79      4.13 o
  -6   8  13       10.35       14.88      5.01 o
  -5   8  13        9.31       12.71      4.22 o
  -4   8  13        5.15        2.07      2.71 o
  -3   8  13        2.49        1.94      2.43 o
  -2   8  13       34.03       30.02      3.98 o
  -1   8  13        4.26        6.87      2.31 o
   0   8  13       12.48        9.65      2.85 o
   1   8  13        0.01        1.12      1.89 o
   2   8  13       17.85       19.18      3.71 o
   3   8  13       38.28       41.24      4.87 o
  -8   9  13       12.97       12.15      5.92 o
  -7   9  13       62.10       57.23     18.84 o
  -6   9  13        0.25        4.20      4.28 o
  -5   9  13        0.02       -3.07      3.07 o
  -4   9  13        0.05       -2.36      2.36 o
  -3   9  13        3.89        3.38      2.84 o
  -2   9  13        0.66        0.16      2.39 o
  -1   9  13        0.66        2.26      2.03 o
   0   9  13       17.39       15.07      2.71 o
   1   9  13        7.72        9.96      2.17 o
   2   9  13        0.22        2.04      3.89 o
  -7  10  13        9.80        7.98      5.03 o
  -6  10  13       58.83       56.66      7.62 o
  -5  10  13        0.10        4.15      4.03 o
  -4  10  13        0.77        2.52      3.12 o
  -3  10  13        0.10       -3.91      3.91 o
  -2  10  13        0.00       -2.12      2.78 o
  -1  10  13       29.19       26.35      3.94 o
   0  10  13       34.04       39.01      4.87 o
   1  10  13        0.01        2.49      1.89 o
  -6  11  13        5.44        7.55      4.78 o
  -5  11  13        0.41       -0.40      4.05 o
  -4  11  13        6.53        6.35      3.47 o
  -3  11  13        0.12        0.18      2.92 o
  -2  11  13        1.26       -1.31      2.75 o
  -1  11  13        0.12        3.23      3.89 o
  -4  12  13        8.86        9.00      4.11 o
  -3  12  13        0.32        2.91      3.22 o
  -1 -14  14       54.60       57.28      8.88 o
   0 -14  14       27.93       22.15      5.92 o
   1 -14  14        0.19        1.31      4.36 o
  -3 -13  14       20.31       17.73      5.25 o
  -2 -13  14       10.70       11.41      4.16 o
  -1 -13  14        1.52        3.25      5.11 o
   0 -13  14        4.80        6.79      3.31 o
   1 -13  14        0.91        5.37      2.74 o
   2 -13  14       12.72        8.41      3.50 o
  -4 -12  14        8.28       13.93      5.06 o
  -3 -12  14        0.10        0.48      3.75 o
  -2 -12  14       17.25       15.27      4.45 o
  -1 -12  14       16.32       13.80      3.97 o
   0 -12  14        2.97        4.44      2.88 o
   1 -12  14        5.03        2.85      2.07 o
   2 -12  14        0.08        0.46      2.76 o
   3 -12  14       12.47       20.02      3.96 o
  -5 -11  14        5.58       12.30      5.22 o
  -4 -11  14        0.12        0.82      3.64 o
  -3 -11  14       68.02       65.59      6.90 o
  -2 -11  14       22.45       26.05      4.72 o
  -1 -11  14        3.50        8.94      3.33 o
   0 -11  14        2.98        4.14      2.33 o
   1 -11  14        1.66        0.07      1.78 o
   2 -11  14       15.94       20.02      3.53 o
   3 -11  14        3.54        8.07      2.80 o
   4 -11  14        0.29        1.28      1.96 o
  -6 -10  14       46.71       51.18      7.53 o
  -5 -10  14       12.05       10.56      4.55 o
  -4 -10  14        6.75        8.14      4.09 o
  -3 -10  14        0.85        3.88      5.31 o
  -2 -10  14        0.02       -0.62      2.03 o
  -1 -10  14        5.94        8.96      2.99 o
   0 -10  14        1.95        2.16      1.82 o
   1 -10  14        0.26       -1.31      1.94 o
   2 -10  14        3.86        4.35      1.94 o
   3 -10  14       16.50       16.06      2.77 o
   4 -10  14        1.34        3.64      2.08 o
   5 -10  14        4.70        6.39      2.07 o
  -7  -9  14       11.50       15.26      5.36 o
  -6  -9  14       28.74       29.94     11.12 o
  -5  -9  14       18.37       21.98      5.19 o
  -4  -9  14        2.33       -3.04      3.07 o
  -3  -9  14        0.84        3.22      2.49 o
  -2  -9  14       36.44       33.75      3.45 o
  -1  -9  14       41.98       38.22      2.97 o
   0  -9  14       21.47       19.42      3.28 o
   1  -9  14        4.61        7.39      2.07 o
   2  -9  14       10.38        7.83      3.09 o
   3  -9  14        8.11       10.07      2.30 o
   4  -9  14        0.74        3.38      3.96 o
   5  -9  14        0.79        2.11      1.71 o
  -7  -8  14        0.79        5.60      4.30 o
  -6  -8  14        7.83        8.21      5.66 o
  -5  -8  14       24.93       22.76      5.00 o
  -4  -8  14        7.92       12.84      4.12 o
  -3  -8  14       11.67       15.82      2.85 o
  -2  -8  14       16.16       14.46      2.63 o
  -1  -8  14        4.54        1.55      1.49 o
   0  -8  14      109.16      118.37      4.27 o
   1  -8  14       11.70        6.47      2.29 o
   2  -8  14        8.42        7.12      1.74 o
   3  -8  14        2.47        1.30      1.79 o
   4  -8  14       79.29       81.62      5.90 o
   5  -8  14        0.01       -0.71      1.47 o
  -8  -7  14        0.98        8.58      4.93 o
  -7  -7  14        0.15       -3.59      3.59 o
  -6  -7  14       25.01       18.65      5.01 o
  -5  -7  14        5.78        0.00      3.53 o
  -4  -7  14        2.62        2.30      5.19 o
  -3  -7  14        3.19        7.52      2.30 o
  -2  -7  14        0.03        0.40      1.30 o
  -1  -7  14       29.77       22.45      2.13 o
   0  -7  14       11.66       16.66      1.92 o
   1  -7  14       36.33       31.64      2.75 o
   2  -7  14        1.75       -1.31      1.31 o
   3  -7  14        5.96        4.83      1.70 o
   4  -7  14        2.88        5.02      1.71 o
   5  -7  14        9.50       11.41      1.90 o
  -8  -6  14        9.53       20.01      5.54 o
  -7  -6  14        0.09       -1.75      3.60 o
  -6  -6  14        1.28        1.07      3.66 o
  -5  -6  14        3.03        4.99      6.11 o
  -4  -6  14       30.04       36.56      4.31 o
  -3  -6  14        9.58        8.91      2.32 o
  -2  -6  14        0.15       -0.52      2.47 o
  -1  -6  14       52.59       58.89      3.14 o
   0  -6  14        6.07        6.01      1.56 o
   1  -6  14        8.91        6.53      2.00 o
   2  -6  14        1.61        3.20      1.69 o
   3  -6  14       22.17       21.23      2.21 o
   4  -6  14        0.13       -0.81      1.28 o
   5  -6  14        9.29       12.44      1.85 o
   6  -6  14        0.93       -1.21      1.68 o
  -9  -5  14        4.09        1.87      4.71 o
  -8  -5  14        7.25       14.07     11.91 o
  -7  -5  14       17.63       12.95      4.89 o
  -6  -5  14        2.91       -2.17      3.30 o
  -5  -5  14       24.14       23.88      4.88 o
  -4  -5  14       60.79       57.02      4.85 o
  -3  -5  14       34.92       32.75      2.68 o
  -2  -5  14       44.52       30.91      2.99 o
  -1  -5  14       32.65       36.29      2.35 o
   0  -5  14        0.07        0.33      1.25 o
   1  -5  14       73.56       84.85      4.28 o
   2  -5  14        9.92       12.84      2.22 o
   3  -5  14        0.03        0.35      2.26 o
   4  -5  14        6.81        6.74      1.66 o
   5  -5  14        5.51        5.27      1.37 o
   6  -5  14        1.62        2.11      1.97 o
  -9  -4  14      127.85      131.55     10.66 o
  -8  -4  14        1.01        4.48      4.33 o
  -7  -4  14       12.04        5.49      4.56 o
  -6  -4  14        1.84       -0.66      3.22 o
  -5  -4  14       88.61       92.10      7.34 o
  -4  -4  14       30.10       32.08      3.17 o
  -3  -4  14       36.32       37.43      2.79 o
  -2  -4  14        1.43        5.61      1.70 o
  -1  -4  14       21.14       13.57      1.61 o
   0  -4  14        8.27        6.47      1.40 o
   1  -4  14      131.53      152.78      4.20 o
   2  -4  14       77.95       79.65      4.04 o
   3  -4  14       83.06       84.74      6.81 o
   4  -4  14       59.09       61.65      3.68 o
   5  -4  14        0.00        0.03      1.15 o
   6  -4  14        5.41        6.66      2.10 o
  -9  -3  14        0.72       -2.28      5.76 o
  -8  -3  14       35.65       45.89      7.03 o
  -7  -3  14       22.88       29.51      5.92 o
  -6  -3  14        0.22        0.45      7.02 o
  -5  -3  14       50.52       41.87      5.52 o
  -4  -3  14      186.78      185.38      5.42 o
  -3  -3  14       97.05      102.99      3.70 o
  -2  -3  14        8.60        7.00      1.55 o
  -1  -3  14        5.49        3.99      1.25 o
   0  -3  14       86.44       99.82      3.25 o
   1  -3  14       18.05       13.37      1.76 o
   2  -3  14       84.79       82.28      3.53 o
   3  -3  14       16.12       15.09      2.07 o
   4  -3  14        4.69        3.09      1.62 o
   5  -3  14       14.01       16.15      1.98 o
   6  -3  14       16.07       16.78      2.61 o
  -9  -2  14       11.27       -0.45      4.89 o
  -8  -2  14        3.76        3.88      4.79 o
  -7  -2  14       12.09       16.36      4.52 o
  -6  -2  14       61.78       63.01      6.68 o
  -5  -2  14       22.82       27.67      3.38 o
  -4  -2  14       18.50       18.35      2.34 o
  -3  -2  14      111.37      106.22      3.78 o
  -2  -2  14       87.20       78.50      3.19 o
  -1  -2  14        0.01       -0.77      1.07 o
   0  -2  14       10.58       13.29      1.56 o
   1  -2  14        0.24       -1.17      1.17 o
   2  -2  14        4.05        3.29      1.65 o
   3  -2  14      112.56      110.02      4.21 o
   4  -2  14       35.28       31.69      2.20 o
   5  -2  14        1.01        3.50      1.35 o
   6  -2  14        2.03        2.49      3.08 o
  -9  -1  14        0.05        3.34      5.10 o
  -8  -1  14       45.67       53.57      7.36 o
  -7  -1  14       11.42       14.67      5.56 o
  -6  -1  14       10.39        6.96      3.88 o
  -5  -1  14       20.63       28.46      3.54 o
  -4  -1  14        1.64        1.38      2.09 o
  -3  -1  14       75.25       62.16      3.04 o
  -2  -1  14        5.08        1.59      1.45 o
  -1  -1  14       46.60       47.65      2.58 o
   0  -1  14       54.89       50.58      2.49 o
   1  -1  14      101.38       95.47      3.78 o
   2  -1  14       41.11       44.21      3.05 o
   3  -1  14       10.32       12.84      2.03 o
   4  -1  14        0.06        1.98      1.71 o
   5  -1  14        9.55       10.78      1.78 o
  -9   0  14       10.44        6.78      5.09 o
  -8   0  14        8.22        6.28      4.92 o
  -7   0  14       11.92       16.37      5.05 o
  -6   0  14       26.06       30.72      3.93 o
  -5   0  14       96.03       79.72      3.62 o
  -4   0  14        2.24        1.22      1.61 o
  -3   0  14        2.58        3.20      1.50 o
  -2   0  14       82.91       89.56      3.38 o
  -1   0  14      144.98      129.96      3.50 o
   0   0  14        0.54        1.28      1.17 o
   1   0  14       16.44       17.95      2.39 o
   2   0  14       30.40       24.66      2.57 o
   3   0  14        5.10        2.58      2.94 o
   4   0  14       16.65       17.68      2.17 o
   5   0  14        0.42        1.98      2.83 o
 -10   1  14        0.52        7.63      8.64 o
  -9   1  14        5.05        3.01      4.93 o
  -8   1  14        9.51        4.83      4.68 o
  -7   1  14       19.09       22.20      5.17 o
  -6   1  14       14.47       16.74      4.86 o
  -5   1  14       19.15       31.55      3.77 o
  -4   1  14       28.31       39.57      3.48 o
  -3   1  14        3.22        3.25      1.42 o
  -2   1  14       11.58       10.48      1.72 o
  -1   1  14        9.15        7.33      1.37 o
   0   1  14       90.92      102.36      4.10 o
   1   1  14       11.91       14.10      2.25 o
   2   1  14       40.26       37.40      3.05 o
   3   1  14        9.48       13.61      2.20 o
   4   1  14        0.10        0.61      1.47 o
   5   1  14        1.54        2.50      1.57 o
  -9   2  14       10.45        6.88      4.87 o
  -8   2  14        3.06        2.32      4.37 o
  -7   2  14       18.47       25.90      4.07 o
  -6   2  14        0.21        2.73      2.61 o
  -5   2  14        8.74       10.23      2.80 o
  -4   2  14       30.59       24.74      3.02 o
  -3   2  14        3.81        0.44      1.52 o
  -2   2  14        9.44        7.26      1.79 o
  -1   2  14       31.04       26.16      2.17 o
   0   2  14       35.70       41.86      2.93 o
   1   2  14      165.54      187.55      6.11 o
   2   2  14        1.73        0.51      1.59 o
   3   2  14       15.59       13.45      2.61 o
   4   2  14        0.49        0.01      2.77 o
   5   2  14        2.97        4.53      2.69 o
  -9   3  14        0.63        2.00      4.23 o
  -8   3  14       22.95       28.03      4.45 o
  -7   3  14      110.58      119.62      8.46 o
  -6   3  14        1.09        0.01      2.55 o
  -5   3  14       20.24       16.67      3.41 o
  -4   3  14        4.92        2.16      2.02 o
  -3   3  14       12.96       17.40      2.73 o
  -2   3  14        3.45        7.22      1.75 o
  -1   3  14       16.46       19.23      2.25 o
   0   3  14       65.46       65.68      2.63 o
   1   3  14        0.47        1.69      2.46 o
   2   3  14        4.45        8.40      3.79 o
   3   3  14       10.82        7.67      2.08 o
   4   3  14        0.12        1.26      1.64 o
  -9   4  14       26.94       38.13     10.34 o
  -8   4  14        9.00       14.54      4.43 o
  -7   4  14      117.12      122.92      7.08 o
  -6   4  14       12.82       17.38      3.71 o
  -5   4  14        0.65       -1.14      2.84 o
  -4   4  14        0.44        1.55      1.94 o
  -3   4  14        0.03        1.48      1.92 o
  -2   4  14      102.22      116.52      4.52 o
  -1   4  14       82.42       75.56      3.63 o
   0   4  14       68.36       65.33      2.92 o
   1   4  14        0.90        1.88      1.85 o
   2   4  14       44.68       45.91      3.61 o
   3   4  14        0.87        3.29      1.96 o
   4   4  14        6.12        7.21      2.19 o
  -9   5  14        3.72        5.14      4.93 o
  -8   5  14       11.71        7.62      4.80 o
  -7   5  14        0.11        4.63      3.10 o
  -6   5  14       44.25       37.13      4.69 o
  -5   5  14        0.53       -0.65      2.40 o
  -4   5  14        6.16        6.67      2.82 o
  -3   5  14        9.99        4.77      2.30 o
  -2   5  14       31.05       26.43      3.13 o
  -1   5  14        1.98        2.59      1.68 o
   0   5  14        0.87        0.62      1.40 o
   1   5  14        9.33       10.56      2.97 o
   2   5  14        7.60        7.82      2.24 o
   3   5  14       14.98       18.76      2.85 o
  -9   6  14       34.63       42.83      7.40 o
  -8   6  14        0.50        6.98      4.36 o
  -7   6  14       15.14       17.06      5.82 o
  -6   6  14        2.15        3.12      3.06 o
  -5   6  14       31.32       28.49      4.23 o
  -4   6  14        0.26        4.54      2.86 o
  -3   6  14        7.08        4.22      2.14 o
  -2   6  14       10.24        7.68      2.37 o
  -1   6  14        7.25        6.11      1.93 o
   0   6  14       24.59       25.14      3.05 o
   1   6  14        3.42        6.27      1.86 o
   2   6  14        7.63        8.61      3.02 o
   3   6  14        0.52        4.51      2.65 o
  -8   7  14       10.37        9.89      4.87 o
  -7   7  14       42.17       52.84      7.32 o
  -6   7  14        4.59        6.76      3.41 o
  -5   7  14        0.85        0.24      3.12 o
  -4   7  14        2.10        4.00      2.97 o
  -3   7  14        5.62        9.56      3.08 o
  -2   7  14        1.10        2.48      1.99 o
  -1   7  14        0.72        1.22      2.67 o
   0   7  14        4.80        5.68      1.84 o
   1   7  14       20.06       18.28      3.99 o
   2   7  14       10.98       13.82      3.32 o
  -8   8  14       37.03       55.52      8.72 o
  -7   8  14       28.77       30.30      6.22 o
  -6   8  14       13.32        6.95      3.61 o
  -5   8  14        5.30        5.22      3.32 o
  -4   8  14       25.89       32.06      4.43 o
  -3   8  14        0.69        1.64      2.54 o
  -2   8  14        1.60        3.66      2.65 o
  -1   8  14        0.16        1.93      2.08 o
   0   8  14        0.47        2.35      2.90 o
   1   8  14       10.08       16.95      3.04 o
  -7   9  14       29.06       12.48     13.12 o
  -6   9  14        0.42       -0.41      6.81 o
  -5   9  14       12.35       10.42      6.77 o
  -4   9  14        0.04       -0.96      2.88 o
  -3   9  14        4.17        3.46      3.09 o
  -2   9  14        2.47        0.72      2.50 o
  -1   9  14       25.71       21.62      3.66 o
   0   9  14       14.43       12.32      2.64 o
  -6  10  14        4.79        4.85      4.18 o
  -5  10  14       84.74       83.52      6.87 o
  -4  10  14       50.15       54.28      5.75 o
  -3  10  14        2.12        5.91      3.06 o
  -2  10  14        0.80        1.87      3.51 o
  -1  10  14        1.52       -1.71      2.37 o
  -4  11  14        4.73        3.72      4.30 o
  -3  11  14        8.66        6.04      5.44 o
  -1 -13  15        0.25        1.95      4.30 o
   0 -13  15        8.20       11.40      3.78 o
  -3 -12  15       19.98       27.29      5.58 o
  -2 -12  15        0.74        3.34      3.51 o
  -1 -12  15        4.17        8.19      3.56 o
   0 -12  15        8.65        8.92      3.14 o
   1 -12  15       13.76       22.18      4.62 o
   2 -12  15        0.33        4.78      3.12 o
  -4 -11  15        8.47        0.89      4.49 o
  -3 -11  15        5.88        5.25      4.06 o
  -2 -11  15        0.01        2.63      3.41 o
  -1 -11  15       26.75       35.02      4.91 o
   0 -11  15       21.91       22.72      3.35 o
   1 -11  15        0.48        1.54      2.72 o
   2 -11  15        0.38        4.60      2.65 o
   3 -11  15        7.51        3.92      3.70 o
  -5 -10  15        1.76        3.18      3.89 o
  -4 -10  15        2.69        3.62      4.03 o
  -3 -10  15       19.28       14.48      5.35 o
  -2 -10  15       15.99       19.21      4.99 o
  -1 -10  15       28.74       44.43      9.59 o
   0 -10  15       17.96       18.25      3.42 o
   1 -10  15        2.44        3.89      3.49 o
   2 -10  15        0.00        1.89      2.15 o
   3 -10  15       13.45       19.07      3.06 o
  -6  -9  15        5.97        9.07      4.78 o
  -5  -9  15        0.30       -0.78      3.82 o
  -4  -9  15        0.89        4.68      3.81 o
  -3  -9  15       44.02       45.99      5.68 o
  -2  -9  15        0.38        2.60      2.49 o
  -1  -9  15       30.18       31.01      3.10 o
   0  -9  15        2.79        1.51      1.90 o
   1  -9  15        2.24        0.93      2.36 o
   2  -9  15       10.83       13.64      3.75 o
   3  -9  15        0.30        2.44      1.94 o
   4  -9  15        7.31       11.31      3.39 o
  -7  -8  15       14.76        8.74     11.12 o
  -6  -8  15       30.94       23.01      5.61 o
  -5  -8  15       15.84       18.75     10.20 o
  -4  -8  15       25.47       32.56      5.49 o
  -3  -8  15       34.50       27.31      3.42 o
  -2  -8  15       22.80       22.64      3.01 o
  -1  -8  15        6.88        9.67      1.84 o
   0  -8  15       34.86       37.08      2.82 o
   1  -8  15        3.25        1.85      1.64 o
   2  -8  15        0.31        4.01      1.89 o
   3  -8  15       77.07       90.40      4.39 o
   4  -8  15        8.84        5.85      2.05 o
  -7  -7  15       25.95       35.60      6.91 o
  -6  -7  15        0.00        5.03      6.02 o
  -5  -7  15       10.63       11.88      4.58 o
  -4  -7  15        0.13        2.17      3.45 o
  -3  -7  15        0.28       -2.20      2.20 o
  -2  -7  15       13.08       13.74      2.30 o
  -1  -7  15       63.66       60.67      3.02 o
   0  -7  15        1.19        1.39      1.82 o
   1  -7  15        9.41       11.44      2.14 o
   2  -7  15        1.03        0.48      1.67 o
   3  -7  15       30.98       36.42      3.15 o
   4  -7  15       18.30       22.02      2.55 o
   5  -7  15        3.17        5.05      3.10 o
  -8  -6  15        8.11        1.54      4.77 o
  -7  -6  15       25.06       17.35      5.52 o
  -6  -6  15        4.76        6.42      4.06 o
  -5  -6  15       11.82       11.71      4.22 o
  -4  -6  15       10.44       15.00      3.47 o
  -3  -6  15        2.91        4.53      2.05 o
  -2  -6  15        5.34        0.17      1.57 o
  -1  -6  15       18.26       14.06      2.04 o
   0  -6  15        0.42        2.34      1.41 o
   1  -6  15       18.73       16.73      2.56 o
   2  -6  15       10.43        8.64      2.45 o
   3  -6  15        2.78        2.95      1.73 o
   4  -6  15        3.92        3.75      1.69 o
   5  -6  15       13.49       13.54      1.96 o
  -8  -5  15        3.36        8.92     10.97 o
  -7  -5  15        2.12        4.59      8.70 o
  -6  -5  15        0.00       -0.61      3.26 o
  -5  -5  15        0.29       -0.84      3.05 o
  -4  -5  15        8.13        4.20      3.88 o
  -3  -5  15        0.00       -0.27      1.47 o
  -2  -5  15       19.94       19.36      2.35 o
  -1  -5  15        1.52        0.50      1.36 o
   0  -5  15        0.00       -0.67      1.23 o
   1  -5  15       62.51       50.90      3.78 o
   2  -5  15       13.93       14.55      2.67 o
   3  -5  15        5.41        4.11      1.85 o
   4  -5  15        1.97        1.10      1.51 o
   5  -5  15        8.40        6.59      1.82 o
  -8  -4  15      102.95       96.52      9.17 o
  -7  -4  15       21.68       32.65      6.12 o
  -6  -4  15        0.28        2.19      3.33 o
  -5  -4  15        0.20       -1.91      3.13 o
  -4  -4  15        1.64        0.88      1.92 o
  -3  -4  15        0.21        1.73      1.64 o
  -2  -4  15        0.44       -0.47      1.48 o
  -1  -4  15       29.89       27.66      2.36 o
   0  -4  15       12.69        9.83      1.64 o
   1  -4  15        0.76        0.66      1.64 o
   2  -4  15       17.48       19.90      2.77 o
   3  -4  15       37.59       40.35      3.60 o
   4  -4  15        1.24        1.19      2.14 o
   5  -4  15        9.99        6.10      1.58 o
  -8  -3  15        0.40        7.43      9.82 o
  -7  -3  15       92.80       90.48     13.04 o
  -6  -3  15       18.19       17.52      6.17 o
  -5  -3  15        0.00        5.19      3.26 o
  -4  -3  15        1.09        1.76      1.58 o
  -3  -3  15        2.17        3.32      1.62 o
  -2  -3  15        0.17       -1.27      1.27 o
  -1  -3  15        7.18        7.75      1.45 o
   0  -3  15        9.66        8.10      1.37 o
   1  -3  15       24.53       27.14      3.68 o
   2  -3  15       44.92       45.04      2.97 o
   3  -3  15       41.55       41.35      3.04 o
   4  -3  15       27.70       29.79      5.15 o
   5  -3  15        1.41        0.61      2.36 o
  -9  -2  15        5.59        7.92      5.13 o
  -8  -2  15      125.11      114.64     10.83 o
  -7  -2  15       31.09       33.88      8.42 o
  -6  -2  15       58.83       65.81     11.66 o
  -5  -2  15        2.36        0.19      2.53 o
  -4  -2  15       58.39       62.54      3.61 o
  -3  -2  15        2.58       -0.72      1.49 o
  -2  -2  15       62.84       56.49      2.92 o
  -1  -2  15       18.50       17.84      1.73 o
   0  -2  15       19.97       13.83      1.55 o
   1  -2  15       13.80       18.48      2.21 o
   2  -2  15        0.28        1.04      1.66 o
   3  -2  15        3.19        1.37      1.60 o
   4  -2  15        9.34        7.17      4.10 o
   5  -2  15       63.74       65.63      3.98 o
  -9  -1  15       26.73       37.67     11.58 o
  -8  -1  15        3.92       10.33      5.18 o
  -7  -1  15       96.19       88.18      8.36 o
  -6  -1  15        3.81        3.41      3.98 o
  -5  -1  15       40.41       37.08      3.34 o
  -4  -1  15        1.46        2.10      1.69 o
  -3  -1  15        0.63        2.47      1.51 o
  -2  -1  15       62.06       64.28      3.07 o
  -1  -1  15       15.52       18.58      1.76 o
   0  -1  15        0.01       -1.06      1.06 o
   1  -1  15        2.66        0.43      1.66 o
   2  -1  15        2.59        1.11      1.58 o
   3  -1  15        1.68        0.25      1.52 o
   4  -1  15        6.47        7.37      1.82 o
  -9   0  15        1.07        2.26      4.49 o
  -8   0  15        2.32        3.18      4.56 o
  -7   0  15       21.73       17.22      5.28 o
  -6   0  15      269.13      290.93      9.72 o
  -5   0  15       72.46       91.10      5.66 o
  -4   0  15      118.31      101.97      5.05 o
  -3   0  15        1.26        3.51      1.92 o
  -2   0  15       12.13        8.40      1.68 o
  -1   0  15       46.63       47.56      2.50 o
   0   0  15       10.58        8.26      1.42 o
   1   0  15        1.76        2.10      1.79 o
   2   0  15        2.28        1.94      1.99 o
   3   0  15       39.39       38.86      3.06 o
   4   0  15        7.95        5.43      1.84 o
  -9   1  15        7.22        8.20      5.23 o
  -8   1  15        5.87        0.78      4.40 o
  -7   1  15       11.44       12.39      4.79 o
  -6   1  15      125.44      134.93      7.35 o
  -5   1  15       34.87       38.71      4.45 o
  -4   1  15        0.22        1.32      1.91 o
  -3   1  15       18.49       21.83      2.88 o
  -2   1  15       42.40       44.22      3.04 o
  -1   1  15       22.33       26.01      2.24 o
   0   1  15       14.61       16.22      1.92 o
   1   1  15      107.74      103.66      4.70 o
   2   1  15        9.70       11.30      2.18 o
   3   1  15        4.61        2.00      2.30 o
   4   1  15        8.99        9.99      2.14 o
  -9   2  15       43.30       46.02      7.36 o
  -8   2  15       71.14       82.18      8.55 o
  -7   2  15        0.00       -2.93      3.27 o
  -6   2  15        0.39       -0.45      2.57 o
  -5   2  15       50.81       55.83      4.88 o
  -4   2  15        6.01        4.52      2.17 o
  -3   2  15       14.15       14.70      2.57 o
  -2   2  15        0.93        1.48      1.69 o
  -1   2  15        5.40        6.99      1.76 o
   0   2  15        0.22        1.35      1.38 o
   1   2  15        7.95        9.10      2.30 o
   2   2  15       34.00       40.20      3.31 o
   3   2  15        8.78        9.34      2.19 o
   4   2  15        0.00       -0.46      2.58 o
  -9   3  15       12.00       15.86      5.86 o
  -8   3  15        0.55       -0.93      4.08 o
  -7   3  15        0.10        1.10      2.83 o
  -6   3  15      106.96      113.04      6.71 o
  -5   3  15       11.75        6.37      2.99 o
  -4   3  15        2.01        3.02      2.10 o
  -3   3  15        4.86        7.05      2.30 o
  -2   3  15       68.94       67.34      4.29 o
  -1   3  15        9.82        5.54      1.68 o
   0   3  15       21.31       24.52      4.06 o
   1   3  15        1.11        1.10      1.76 o
   2   3  15        0.27        3.18      2.95 o
   3   3  15        2.96        3.53      1.98 o
  -9   4  15       22.97       29.68      6.86 o
  -8   4  15       12.42        8.71      3.81 o
  -7   4  15        0.97        3.97      3.50 o
  -6   4  15       21.49       27.28      4.23 o
  -5   4  15       18.37       17.29      3.69 o
  -4   4  15       39.46       46.17      4.72 o
  -3   4  15       41.09       36.52      3.59 o
  -2   4  15       19.35       13.19      2.61 o
  -1   4  15        1.90        0.59      1.63 o
   0   4  15        9.71       12.96      2.25 o
   1   4  15       18.31       20.04      3.46 o
   2   4  15       62.87       63.86      4.28 o
   3   4  15        1.04        3.19      2.04 o
  -8   5  15        0.02        2.49      3.44 o
  -7   5  15        2.29        2.78      3.36 o
  -6   5  15        9.05       13.68      3.77 o
  -5   5  15       31.53       38.64      4.84 o
  -4   5  15        0.83        1.03      3.21 o
  -3   5  15       28.20       30.44      3.71 o
  -2   5  15        7.76       13.04      2.60 o
  -1   5  15        2.91        1.47      1.70 o
   0   5  15        0.02        2.42      1.80 o
   1   5  15       94.87       90.93      7.93 o
   2   5  15        2.00       -1.14      4.48 o
  -8   6  15       15.82       23.53      4.93 o
  -7   6  15        9.10       17.61      4.23 o
  -6   6  15       46.92       56.46      5.61 o
  -5   6  15        1.92        5.64      3.05 o
  -4   6  15       11.79        8.73      3.18 o
  -3   6  15        0.22       -0.06      2.44 o
  -2   6  15        0.09        2.00      2.08 o
  -1   6  15        0.98        0.91      2.08 o
   0   6  15        4.76        5.02      2.66 o
   1   6  15        5.99        4.91      2.84 o
   2   6  15        7.83        9.48      3.21 o
  -7   7  15        6.50        5.05      6.30 o
  -6   7  15        4.14        6.05      3.61 o
  -5   7  15        0.47        2.24      3.04 o
  -4   7  15       11.41       11.66      3.56 o
  -3   7  15        0.42       -1.76      2.43 o
  -2   7  15        3.41        5.17      3.10 o
  -1   7  15        2.00        3.92      2.08 o
   0   7  15       24.48       32.15      3.75 o
   1   7  15       17.31       17.20      3.65 o
  -7   8  15        0.85        3.89      3.76 o
  -6   8  15       18.20       19.65      4.37 o
  -5   8  15        0.11       -1.77      3.16 o
  -4   8  15        2.95       -0.07      2.96 o
  -3   8  15        1.77        4.61      3.01 o
  -2   8  15        3.46        6.33      2.97 o
  -1   8  15        6.33        9.23      4.69 o
   0   8  15       11.88        9.50      2.24 o
  -6   9  15       25.59       41.01      6.91 o
  -5   9  15       79.85       71.43      6.53 o
  -4   9  15        0.51       -1.75      3.10 o
  -3   9  15        1.13        1.81      2.98 o
  -2   9  15        0.49        0.87      2.53 o
  -1   9  15       12.93       10.83      5.19 o
  -3 -11  16        9.29       15.46      4.77 o
  -2 -11  16        0.11        0.12      3.20 o
  -1 -11  16        0.85        4.19      3.15 o
   0 -11  16       16.89       16.53      3.35 o
   1 -11  16        0.34        2.44      2.82 o
  -4 -10  16       11.60       15.37      5.19 o
  -3 -10  16       27.86       32.35      5.41 o
  -2 -10  16       52.96       60.71      5.86 o
  -1 -10  16        0.26       -1.45      7.04 o
   0 -10  16        4.28       11.03      2.45 o
   1 -10  16       22.90       21.37      4.26 o
   2 -10  16        5.82       10.41      3.28 o
  -5  -9  16       49.79       64.65     17.46 o
  -4  -9  16        9.92        7.90      5.68 o
  -3  -9  16        8.41       -0.55      3.42 o
  -2  -9  16        1.10        2.62      2.48 o
  -1  -9  16        0.48        2.84      2.84 o
   0  -9  16        9.85       15.84      3.96 o
   1  -9  16        0.25        0.10      2.72 o
   2  -9  16        2.06        1.58      2.12 o
   3  -9  16        1.35        2.25      2.03 o
  -6  -8  16       30.91       36.92      6.75 o
  -5  -8  16       10.68       10.34      4.79 o
  -4  -8  16        7.33        0.90      5.40 o
  -3  -8  16        9.24        7.83      3.75 o
  -2  -8  16       33.94       30.64      3.82 o
  -1  -8  16       76.35       85.53      4.57 o
   0  -8  16        0.85        1.33      1.82 o
   1  -8  16        5.20        7.74      2.79 o
   2  -8  16       16.73       18.66      2.79 o
   3  -8  16        0.90        3.85      1.90 o
  -6  -7  16        0.31       -3.36      3.36 o
  -5  -7  16       20.62       22.86      5.35 o
  -4  -7  16       14.15       15.69      4.41 o
  -3  -7  16        0.80        3.64      2.23 o
  -2  -7  16       12.80       17.09      3.73 o
  -1  -7  16        0.13        2.45      1.46 o
   0  -7  16        1.01       -0.53      2.86 o
   1  -7  16        1.07        6.34      2.03 o
   2  -7  16        4.84        2.44      2.01 o
   3  -7  16        1.10        2.42      1.73 o
  -7  -6  16        1.49       -0.85      4.20 o
  -6  -6  16       15.57       20.20      7.40 o
  -5  -6  16        1.92        2.44      3.74 o
  -4  -6  16        0.18        4.81      2.58 o
  -3  -6  16       18.86       25.87      3.30 o
  -2  -6  16       35.11       40.92      3.08 o
  -1  -6  16        2.28        2.60      1.51 o
   0  -6  16       28.86       26.01      3.67 o
   1  -6  16        7.36       14.46      2.56 o
   2  -6  16        4.16       10.51      4.53 o
   3  -6  16        3.12        2.33      1.80 o
   4  -6  16        9.26        7.19      1.99 o
  -7  -5  16       10.60        8.23      5.16 o
  -6  -5  16        6.04        3.44      3.97 o
  -5  -5  16        3.26       -1.79      3.42 o
  -4  -5  16        1.48        4.09      2.93 o
  -3  -5  16        2.96        2.04      2.24 o
  -2  -5  16        0.87        1.13      1.64 o
  -1  -5  16        0.85       -0.83      1.37 o
   0  -5  16        0.16       -2.97      3.33 o
   1  -5  16       30.57       36.42      3.45 o
   2  -5  16        0.03        1.06      2.06 o
   3  -5  16        1.29        0.54      2.05 o
   4  -5  16        3.57        5.07      1.79 o
  -7  -4  16        4.61       12.91      4.92 o
  -6  -4  16       20.51       20.20      5.31 o
  -5  -4  16       68.55       71.08      5.70 o
  -4  -4  16       25.09       18.10      3.52 o
  -3  -4  16       26.11       23.89      2.62 o
  -2  -4  16        2.69        3.41      1.66 o
  -1  -4  16        0.51        1.10      1.44 o
   0  -4  16       17.50       19.02      2.85 o
   1  -4  16        8.18        8.96      2.25 o
   2  -4  16        2.34        4.20      1.94 o
   3  -4  16       19.80       22.64      3.07 o
   4  -4  16        0.13        2.72      1.99 o
  -8  -3  16       88.90       88.83      9.16 o
  -7  -3  16        6.22        4.25      4.26 o
  -6  -3  16        2.83        1.94      5.37 o
  -5  -3  16       10.47       11.26      3.10 o
  -4  -3  16        0.25        1.49      1.99 o
  -3  -3  16       10.53       10.46      2.15 o
  -2  -3  16        2.08        1.65      1.49 o
  -1  -3  16       18.77       21.37      2.46 o
   0  -3  16       38.57       49.42      3.32 o
   1  -3  16       41.39       45.14      3.71 o
   2  -3  16       47.51       46.83      3.42 o
   3  -3  16        0.68        3.34      2.07 o
   4  -3  16       41.45       40.50      3.59 o
  -8  -2  16        7.16        9.43      5.35 o
  -7  -2  16       24.39       26.85      6.03 o
  -6  -2  16       38.50       49.22      6.59 o
  -5  -2  16        0.05        6.31      3.76 o
  -4  -2  16       59.57       67.49      3.84 o
  -3  -2  16        0.00        0.55      1.59 o
  -2  -2  16        2.75        2.89      1.47 o
  -1  -2  16        0.35        1.11      1.26 o
   0  -2  16       11.17       10.98      2.07 o
   1  -2  16        4.69        1.74      1.70 o
   2  -2  16        0.30        0.13      1.66 o
   3  -2  16        0.02       -0.74      1.57 o
   4  -2  16       11.44       15.27      2.24 o
  -8  -1  16        1.05        1.47      4.57 o
  -7  -1  16       10.90       22.09      5.52 o
  -6  -1  16       38.41       40.76      6.28 o
  -5  -1  16       88.92       79.53      5.48 o
  -4  -1  16       38.63       33.22      3.43 o
  -3  -1  16        0.81        3.30      1.92 o
  -2  -1  16        2.99        6.48      1.79 o
  -1  -1  16        3.33        4.71      1.72 o
   0  -1  16        4.18       -0.03      1.56 o
   1  -1  16        0.33        0.48      1.72 o
   2  -1  16       10.37        6.92      2.22 o
   3  -1  16       22.86       23.21      4.07 o
  -8   0  16       15.80       10.80      5.30 o
  -7   0  16        0.62       -0.36      3.95 o
  -6   0  16       20.22       19.71      5.15 o
  -5   0  16        4.90        2.70      2.60 o
  -4   0  16       43.96       49.23      3.99 o
  -3   0  16        0.00       -0.49      1.91 o
  -2   0  16        3.04        3.55      1.68 o
  -1   0  16       11.81        9.82      1.72 o
   0   0  16       47.03       43.52      3.66 o
   1   0  16       28.00       24.91      2.85 o
   2   0  16        0.07        0.23      2.55 o
   3   0  16        0.44        3.25      1.81 o
  -8   1  16       11.59        6.88      4.79 o
  -7   1  16        8.84       10.91     10.83 o
  -6   1  16        7.62        4.47      2.92 o
  -5   1  16       50.39       59.81      5.22 o
  -4   1  16        5.92        5.53      2.75 o
  -3   1  16        9.32        6.60      2.29 o
  -2   1  16        0.44        0.37      1.98 o
  -1   1  16       17.82       19.83      2.26 o
   0   1  16       10.91       10.76      2.70 o
   1   1  16        0.02        4.39      1.94 o
   2   1  16       26.91       34.62      4.16 o
   3   1  16       14.00       17.64      2.56 o
  -8   2  16        2.23        3.78      4.49 o
  -7   2  16        6.22        5.28      4.43 o
  -6   2  16        3.62        3.02      2.85 o
  -5   2  16        4.24        3.81      3.95 o
[truncated: 12,597 more chars]
